# Supplementary material for: Control of Artifactual Variation in Reported Intersample Relatedness during Clinical Use of a Mycobacterium tuberculosis Sequencing Pipeline
Source: J Clin Microbiol. 2018 Jul 26;56(8):e00104-18. doi: 10.1128/JCM.00104-18 (PMC6062814; doi:10.1128/JCM.00104-18)
Supplement: Supplemental material [file JCM.00104-18_zjm999096044sd2.xlsx]

## Sheet: samples
Details of samples analysed
sampleId	personId	colldate	validationSet
8e4f0f92-82a6-4c69-beda-32b850629df2	3099	2016-03-28	Others
94cdddfa-b5a3-484f-b1a6-b1a44e594a1a	179	2016-08-23	Serially sampled from an individual within 7 d
cfbe8587-8576-4673-a966-c3a723d7f878	179	2016-04-16	Others
80a537eb-b335-4c97-93d6-4b31f6ce069e	179	2016-08-23	Serially sampled from an individual within 7 d
ad3d59cf-decc-4669-9f38-857768fbc3e3	10157	2016-11-28	Others
b7cedf41-3aa2-446c-9022-396445b8202b	2199	2016-05-28	Others
8dfc8c04-a408-4835-a276-9e0a96324eea	3092	2017-02-02	Others
0834e033-7ce6-4ee7-ba2b-e6384a269efa	199	2016-08-09	Others
8268d4f9-a8c7-4eae-86cd-7ff0fc2976f2	2865	2016-07-01	Others
8a2bd980-25eb-43c2-bf0e-282f0f38115f	1992	2016-08-09	Serially sampled from an individual within 7 d
59e0bbf6-7804-44f3-8ef4-a47f04bf92e1	1992	2016-08-10	Serially sampled from an individual within 7 d
e7f025a4-ca08-44e7-aa2d-494dee51fef8	4632	2016-06-27	Others
e8c71852-38f3-4245-88f5-185000452e6a	4653	2016-10-05	Others
a6e2a86a-fcff-4c28-a964-3f9b055537b2	3519	2016-10-28	Others
b3976847-ab1e-47a7-a3f8-aa809585b75e	3770	2016-06-12	Others
ef597eca-523f-4075-a3b3-ff451e3cbd5a	4272	2016-05-07	Serially sampled from an individual within 7 d
d15d0c77-3293-4379-bd08-3291b5454bee	4272	2016-05-11	Serially sampled from an individual within 7 d
41dd4f80-8fa5-4615-ba8e-46142b0ee2be	1483	2016-07-06	Others
43556e5b-404a-428f-bdfc-d00976ff126c	1526	2017-01-20	Others
253a16b2-49ce-4690-ae6c-319bd3d39a6a	222	2017-01-27	Others
4fbf49fd-d91b-4bb4-ba7e-12ed5a0b446e	1788	2017-02-08	Others
f2b9e669-b3c2-4d51-8ea4-da19db512e4c	1788	2017-01-13	Serially sampled from an individual within 7 d
89c2c12f-c4f8-4bca-847b-a0d0ea795517	1788	2017-01-18	Serially sampled from an individual within 7 d
a61df65e-a6ff-41f6-bd38-b47aef770606	1788	2017-01-19	Serially sampled from an individual within 7 d
6f65829d-fc4a-4745-87b3-645f14c26a29	1788	2017-01-19	Serially sampled from an individual within 7 d
e6dc4b89-7d27-4b4d-94e0-16cbbc583e81	1520	2016-09-15	Serially sampled from an individual within 7 d
fcb35e64-420a-425c-be44-83abb506e75e	1520	2016-09-16	Serially sampled from an individual within 7 d
431ae6f9-2410-4ecd-b0d2-a45c1aeeb1c2	1520	2016-09-19	Serially sampled from an individual within 7 d
f7db1432-86e4-4a36-9c0a-32f45d12f6c4	4874	2016-11-09	Others
70d3ef6b-8f5e-4714-8ece-02bec1781b41	2495	2017-04-19	Others
514fb517-3ab5-41f5-8f09-61eb8425cd2f	1817	2017-01-05	Others
b280f9f9-13a7-49ef-928a-f35d66d04df2	3754	2016-10-21	Others
00886482-4d89-48f8-8360-65e48bc41aba	9952	2017-05-10	Others
4a83f9bf-935a-4fd3-928b-f774e0b4ecb4	1679	2016-09-17	Others
2a87a87c-90de-4cc8-9f11-294be17d3499	952	2016-12-05	Others
49026465-55dd-41bf-b202-e6c1b5b5caa6	9941	2017-04-25	Others
adf84175-7fc4-40bf-ad6f-9857263884c8	1315	2016-01-16	Serially sampled from an individual within 7 d
da63b8bc-d9a3-48bb-9eb5-531b6a82d0e4	1315	2016-01-16	Serially sampled from an individual within 7 d
ae59551e-0db3-4e49-8b2c-d0eabf581136	3673	2016-07-25	Others
93899453-8b17-4dc5-8d6c-a146ed6ee3d3	3199	2016-12-23	Others
39419909-0d06-46df-b6c2-ece016c8bd31	9996	2017-04-19	Others
4454d201-d3ba-47e2-a0dd-3d9fe45a75db	1553	2016-11-12	Others
731463e2-ff70-4774-b1e8-331826bb9d28	10041	2017-04-21	Others
529c31d2-b54e-4f17-b711-51c6decd87c4	1843	2017-02-02	Others
f37a94af-ddc9-436c-90fe-0889cc60cac9	4811	2017-01-05	Others
2f11cb9d-6932-4774-8fca-af8a67c2ebec	9980	2017-03-15	Others
4232af3c-9827-4afb-b069-2b82955397a7	1492	2016-07-20	Others
3f0f129a-4c2f-45cb-bf91-955fd0cccc27	10003	2017-04-27	Others
2950b694-d6b6-4d08-8daf-1a6ca1fab531	926	2017-02-07	Others
e6c834ea-2412-4d2b-9ac0-44a4662a5517	926	2016-12-27	Others
be15012b-6e8b-4830-8742-0c30d5f6cceb	3940	2016-11-17	Others
5879470a-61f4-4be0-80a5-cbb30131658e	615	2017-01-30	Serially sampled from an individual within 7 d
1b6af487-f012-4e90-ad20-7c961ea1eaf6	615	2017-01-30	Serially sampled from an individual within 7 d
d74f3620-18e2-4307-9cba-128c7ff814fb	61	2016-06-30	Serially sampled from an individual within 7 d
022d39c8-bac4-4087-8a91-3573fb7d02ec	61	2016-06-30	Serially sampled from an individual within 7 d
1036b67f-8dfe-40ee-942e-f34ed5f58567	386	2016-09-29	Others
849caec5-b2da-4190-af26-da035e3cfbef	2917	2016-10-04	Others
e60d1be0-e898-465f-97d9-bf9d71c68f39	4598	2016-03-01	Others
670daea7-92e9-47bd-a7d7-c76680a343aa	1993	2016-06-21	Serially sampled from an individual within 7 d
59f2cda5-1d02-46b7-a1a7-7b8b6f0bdb2d	1993	2016-06-21	Serially sampled from an individual within 7 d
d3a41e88-5142-4164-a5ff-3396a28af9c7	4302	2016-12-20	Others
ab67c4d8-c484-4727-bb2e-39bf14c2f69b	93458	2016-08-09	Others
1ee571b6-0e30-4cfb-8af8-211dd18c748f	678	2016-07-21	Others
e75d4192-9505-44f2-a6cd-4053c637418a	10106	2016-02-26	Others
4af75cc0-8001-4eeb-8809-281618cfc9ab	1691	2016-04-15	Others
fe79ba50-8833-4271-a4c3-f0b70f5562b8	1878	2016-05-24	Serially sampled from an individual within 7 d
54746cdb-2d60-4e7f-8c93-623df4650c18	1878	2016-05-24	Serially sampled from an individual within 7 d
71da01fe-56d8-420e-a656-ea098aa51c64	1769	2017-01-24	Others
84fb98cf-153d-489d-a8b7-505c477a6278	2927	2016-10-07	Others
409f61d6-9c02-4f74-858b-edfe5493bb64	1450	2016-10-27	Others
90535038-e10b-47db-a342-860a5fed6b4e	3136	2016-02-12	Others
ab9b3f86-4346-471b-8e71-910a8ea90583	2692	2017-03-20	Serially sampled from an individual within 7 d
79fc56b9-658a-44a9-a51e-d41ccc5eadd4	2692	2017-03-21	Serially sampled from an individual within 7 d
0aa59cfd-12f2-4cd4-9d13-52c1e931a320	253	2016-07-08	Serially sampled from an individual within 7 d
a0d77681-4421-43f3-a9b9-bf8986754375	253	2016-07-08	Serially sampled from an individual within 7 d
5dcfa138-c19d-42ab-9564-e23080807170	253	2016-04-28	Others
22344704-eaa3-40d8-ae2d-2d4e3dfd51a2	762	2016-12-12	Serially sampled from an individual within 7 d
f3d22f71-086e-4589-ba6d-f08e00f2db24	762	2017-01-16	Serially sampled from an individual within 7 d
8886adee-a76b-469f-8777-dc77ab791630	762	2017-02-15	Others
39beb8b2-d99f-4b20-ab47-e0cb0a3e20b7	762	2017-01-19	Serially sampled from an individual within 7 d
7a02e91d-8a4a-4a16-a7f0-b8717b2d96aa	762	2016-12-14	Serially sampled from an individual within 7 d
8e985dc2-c3bb-45c9-9782-67cd1e677957	762	2016-11-16	Others
1f774c09-8c6f-406d-b778-c57edf6b4d35	9974	2017-02-02	Others
81e0e79b-7cb3-4dc7-aca1-5b02edfe658c	2852	2016-09-25	Serially sampled from an individual within 7 d
cb2c7fad-5818-41ec-bb10-140f3b1ad129	2852	2016-09-26	Serially sampled from an individual within 7 d
86da4c27-b5ed-4f2a-8593-d95c64cf9c4c	2962	2015-07-21	Others
1f937a3c-deae-4105-a08a-260587be083c	701	2016-01-07	Others
69ee9fb8-eaa0-4d7e-a5d0-c0244e5319a8	2351	2014-10-27	Others
9d06f0c4-4041-4d71-b9d5-07d8f10cdd59	394	2014-03-20	Others
4132ba38-d78e-413d-ae56-37c98ccc051c	1464	2014-09-02	Others
d7f984cd-08f0-4dc7-ad71-7288db289c17	4354	2015-09-25	Others
a7bd139f-148a-4b90-98ea-4d261c83f7dd	3542	2014-07-17	Others
e028ddea-f5e0-4e4d-b650-ec68c8493278	2328	2015-01-12	Others
8de01124-dfff-4d89-8415-52d94726038f	1292	2016-05-07	Others
be81ef80-ec47-47e8-9a3e-d17aa41a563e	3945	2012-10-12	Others
0251bb18-c1f5-404c-a6cb-6ef724139207	65	2015-04-18	Others
fd1a0c82-96d1-4d2b-b462-1583007bbd7c	4967	2014-11-16	Others
6baec0d2-e7ff-41c7-8610-4d42c894f07a	2394	2015-12-19	Others
7a008326-e646-47f5-9e89-dc603c2700df	2695	2016-12-21	Others
96314cc1-f082-434b-be27-97f9459106e9	9941	2017-03-14	Others
f90eff79-fd71-4c91-a99c-10054020b6d7	179	2015-06-03	Others
15520010-4764-48d8-aa98-89a238ef3300	179	2015-02-20	Others
49693fa3-1486-4e97-9229-ba7691f7a3d3	179	2014-02-21	Others
3b14c145-69a0-46b5-ab94-ddceb776db7e	179	2015-09-20	Others
a8c27db5-5ed4-4bd2-beb8-84f1c7dff0b8	179	2015-07-20	Others
2ff42e85-5a90-40d9-af78-9e19196e3deb	179	2014-01-17	Others
706103d6-5171-4297-b860-753e63058675	2486	2015-06-05	Others
3fdd3fb2-5960-44bf-9cee-e78f7274e744	1436	2014-01-02	Others
c17b6f86-28c2-4f86-928a-eb372016838c	4003	2016-03-16	Others
cfeb3127-70b1-492d-a9c4-e94b3a320261	4247	2016-03-06	Others
a5203387-1e36-41c9-b488-29be1c535564	3484	2015-06-01	Others
36b0ece5-7812-4459-afc0-fa93ee028e0d	1220	2015-09-22	Others
992e6601-7dd2-429a-8038-beaadfa3467f	3293	2016-02-25	Others
922ff9a5-efbc-40d3-80bc-280623f6e5b1	579	2015-04-02	Others
cd25e65b-0932-4fb3-a250-47ca6e5699a7	4195	2015-12-18	Others
c8d47d3c-3a1c-4850-830f-b5c2ebb26ef6	10371	2015-02-25	Others
663adace-1350-4749-a7bb-0bc9d4d720fc	2257	2017-03-27	Others
5525561b-931e-4e62-aa7a-36b85efb7b15	1894	2015-04-16	Serially sampled from an individual within 7 d
5bd62a5b-1ed8-4c63-b253-b97d03fa8ce4	1894	2015-04-15	Serially sampled from an individual within 7 d
e259f684-0618-4145-8f14-91ce34cb44b7	1894	2015-04-16	Serially sampled from an individual within 7 d
879689f6-32ef-4287-a952-4c3b7fbf1d7e	1894	2015-04-16	Serially sampled from an individual within 7 d
364d36d0-0996-4ea4-950f-b5d7b8182a05	10336	2017-01-13	Others
3bad3da9-ba11-4e43-9711-fd91cad686a8	1341	2017-03-24	Others
a7c9593f-78fb-46dd-9812-1fb3fc431d7f	3546	1900-01-01	Others
13792cc4-ac2b-43aa-b21c-c17238d5194d	447	2016-06-13	Others
87609b66-a143-4260-8159-f61a2d87dfb4	2979	2015-10-06	Others
6072c746-eff5-4c30-941c-10a467bc8399	2136	2013-07-22	Others
8a2fac8c-4259-4b2f-935d-f263ef08b182	3032	2015-01-19	Others
16138ade-724d-4682-9059-aa12c724c024	512	2016-03-02	Others
fe708be4-63a2-4dce-8846-965e0f3068c5	2889	2015-09-29	Serially sampled from an individual within 7 d
8369e35a-8a1b-479f-ac50-d2314b38b718	2889	2015-09-26	Serially sampled from an individual within 7 d
7131f93d-a4bb-47cd-a830-6ed699ac6a85	2337	2014-07-14	Others
a9c43200-fa1f-41ae-99f0-ef72acff1514	10071	2017-02-02	Serially sampled from an individual within 7 d
b958f906-ad72-4b97-a665-79149d622c43	10071	2017-02-02	Serially sampled from an individual within 7 d
c0e0c530-f7d9-4ec9-9f10-57693fd0a168	3990	2015-08-21	Others
acd800a2-de1a-43f3-aa4e-8e7647946260	3650	2015-02-05	Others
2e3de126-ab4f-4921-add7-648ee3f92697	1050	2014-10-29	Others
15cf8e5f-2f51-4b45-b0ec-953bbea906bd	505	2015-11-13	Others
5b554493-1467-4210-824d-39a3f1092d2c	2019	2015-04-29	Others
8c8de9b7-0901-44ac-b7f8-f6311b9304db	10052	2017-02-14	Others
7e3f87f0-c4a5-4913-868d-e0138d799d5c	2786	2015-05-12	Others
3616f997-2cfe-46ea-bfc0-42e6cd8b916e	1208	2015-07-13	Others
476e9c3d-cd15-43df-bd84-2ba26426e9ec	1623	2015-03-09	Others
0c2f7dd0-06ab-426e-8f3c-407326b8ebd2	292	2016-11-24	Others
87828835-d24f-403c-96bc-705bcfc2b420	2983	2015-02-02	Others
d48480f6-3cf3-44f0-a980-2dd6f47997e0	4309	2015-04-07	Others
e36ad494-1910-4ad1-9593-638ba57fec58	4555	2015-04-21	Others
cf72304b-ed08-4da9-b845-684e76e7e117	1387	2015-08-07	Serially sampled from an individual within 7 d
92f4623b-c9a3-4342-92aa-1cfb8a12e0d0	1387	2015-08-07	Serially sampled from an individual within 7 d
9487e16e-d320-4dfa-bb7c-a7a382257939	1387	2015-08-21	Others
e92145ad-63c6-4f22-b2e2-1090d256f68d	1387	2015-08-07	Serially sampled from an individual within 7 d
3db1f41a-928b-456c-b07f-8deabe95bf88	1387	2015-09-29	Others
541449d1-3cef-448f-a032-fd33cbe775ee	1387	2015-08-07	Serially sampled from an individual within 7 d
78a44935-4a1b-4224-8eba-7ab226b1618d	2659	2016-01-18	Others
0e530ce8-da39-4dc1-9d90-d4b8407b7594	348	2017-02-25	Others
e99aaa59-ce97-42cf-9b0b-53a59e8bf445	4665	2017-02-25	Others
c37eb8ca-f66c-40b7-aefe-444f51451d1d	4048	2015-07-07	Others
3d2fba22-fd68-4d12-bd9e-28c716ec374b	123	2015-11-24	Others
a979ea13-aa30-403a-9ad3-6b62f5236d0f	123	2015-12-26	Others
0bd20221-6726-4815-b8ad-4ada53df0918	123	2015-08-26	Others
74a90279-0d46-48d9-89b1-65f300cff7a2	123	2015-09-20	Others
e3ef1117-519d-474c-ac9e-d50f1a46c690	4564	2016-08-18	Others
8ba0eef9-3de3-44b7-a339-dbc7592f9d6c	3057	2015-05-26	Others
942a8f5f-13fe-47c0-b595-3750b7d930af	3213	2017-04-12	Others
198d6be9-a348-4623-972e-8e6953d5fc04	568	2015-07-23	Others
6c474c91-fbab-4401-9c08-6a2254a74720	568	2015-08-17	Others
74de8da4-9b29-4cd8-91f2-73e131d175b7	2577	2016-12-09	Others
b2abfee3-86e9-4106-9b3b-ad509dc1a7a3	1097	2016-09-06	Serially sampled from an individual within 7 d
307bec33-713c-49f9-ad95-65a46f54f9b4	1097	2016-09-06	Serially sampled from an individual within 7 d
fad99199-c839-497d-ba4e-59bc258854f3	4934	2015-05-09	Others
005fa7db-f7e5-4192-bf14-0b79a8313a47	9	2014-08-12	Others
d7a568ce-fefe-49c5-ab97-62d83c19dd46	4350	2015-02-11	Others
0c393727-04fb-40bb-a1fe-351ecde6db67	294	2015-02-13	Others
c68d3134-65c1-4c60-9f74-77f789bb15ea	3065	2015-05-15	Serially sampled from an individual within 7 d
8c1e0c99-1a88-4acb-aad9-fc341ccbbe85	3065	2015-05-15	Serially sampled from an individual within 7 d
0c601120-a054-4333-aeb0-7a3814117731	297	1971-07-24	Others
c2d87452-d2b1-40ad-a642-094cef5b9687	297	2015-01-27	Others
abf090ab-d1d4-46c4-b22a-cb8173279d27	3632	2015-10-30	Others
a44ee2eb-5f95-434d-818a-ca829481f8ac	10066	2017-02-10	Others
2661d031-f889-4f08-bd55-a1c089e9f4a6	866	2015-04-24	Others
21c109e2-4c35-4293-9619-d78270365021	747	2014-06-21	Others
c7167ece-0356-4c1a-9b93-e431672a8a00	10089	2017-04-19	Others
de3f4698-2463-4973-9a7b-14cbf317b54d	4377	2015-07-07	Others
d91c72fc-0b1f-4b89-bcfc-2b8a2cb9e697	4377	2015-04-28	Others
4efdd7c7-afd5-4056-937a-f143261d745c	1774	2015-03-09	Others
ca922bad-6180-40cd-aa28-389565314d34	3051	2016-10-07	Others
8b2c5a7b-519a-4164-a8ab-2ff8d32a29dd	3051	2016-11-23	Others
8e6eac53-b4d4-4070-af5d-58294c742e16	3103	2014-06-19	Others
91273e18-da11-447d-8c54-6590faf6b754	3150	2016-06-02	Others
7908ccde-9919-4100-811b-fcda803fdc72	1415	2014-11-13	Others
80bc8fa4-fc74-4f4e-85a9-6a9912829eb4	1415	2014-12-05	Others
3ef49288-3271-40fa-bc15-dfc8b6ed67fc	1415	2015-04-07	Others
5dbc3a8d-598f-44a3-9149-e4d9e54866cc	2063	2016-01-21	Others
37213528-3e72-490f-88f3-d117fa13e08a	1226	2014-03-26	Others
bf77c0d8-b952-4c66-8622-71da5da643aa	3968	2015-04-05	Others
101a2664-e04f-4e02-adc3-1ea4a04d9521	385	2014-08-16	Others
5adbb319-7784-4ec4-b7ae-d244b3ba5839	612	2014-12-11	Others
8e1cbef9-a898-4ae8-a6cd-d2b475444f29	3094	2014-07-02	Others
a180f53c-3ed6-4299-9086-8f2b0440c2bb	3094	2014-04-18	Others
cbc3cfee-a39c-4b38-a4d5-d2176b4846b7	3094	2014-05-19	Others
4a826283-ecd1-46da-9e34-202a8940a9ed	1678	2016-07-20	Others
191b031d-c486-4333-9e1f-60237e8bd127	562	2014-02-26	Others
86d82ece-f86e-48fc-8a41-14a0981f0860	2961	2015-04-07	Others
911150e7-d14b-451d-b0e8-905bdd579891	3147	2016-01-22	Others
cf1c1b9f-3b89-40d2-95ec-91ce647d802a	4230	2016-02-26	Others
c1e88376-3be3-4be3-b622-7382ba556fb1	4009	2017-01-25	Others
9690ea72-d4a7-4659-8e35-ef1996d43585	316	2015-05-19	Others
0cf287b3-bf34-4ebc-ac59-22541d036df2	316	2015-07-20	Others
d78e552c-fa8e-4d8e-be3e-0a439427be27	4349	2015-07-21	Others
131e66cd-9cde-4db0-b73c-536f6983810d	442	2015-08-06	Others
f9de834a-775b-4f0d-8980-6c2a5b1f75c8	442	2015-08-30	Others
f760d0f9-7bcb-4957-a62e-7f3228941502	442	2015-07-23	Others
b8179fbd-844f-4bbb-af5c-8af24513ea3e	442	2015-06-24	Others
8ba00e38-9b5e-44c8-8806-c5b1d6a0b4f1	9948	2017-04-12	Serially sampled from an individual within 7 d
d496dd5c-53a2-4af8-9e38-0a2d3e40c175	9948	2017-04-13	Serially sampled from an individual within 7 d
22c99835-76ca-4719-9e04-5564efb5ef47	777	2015-11-14	Serially sampled from an individual within 7 d
cf12a1fe-4226-4d49-9ec9-c57c82be5d2f	539	2015-12-03	Serially sampled from an individual within 7 d
2216a641-e451-4773-b792-8d0aa4192b04	758	2016-05-10	Others
4aa570a8-bcee-41d9-9ea7-aabbe91d5ac0	1682	2016-08-23	Others
48e66234-9543-46c2-9be3-729934183779	1649	2016-08-18	Serially sampled from an individual within 7 d
ef222d4e-de75-4620-9eab-2f9393bc3d11	1649	2016-08-18	Serially sampled from an individual within 7 d
be1e54b5-20e3-411f-85e6-b0ee29227a10	10215	2017-03-24	Others
f628c7a4-5f34-4b7c-9ee5-8d9c2a831ce6	964	2016-12-16	Serially sampled from an individual within 7 d
4bdd3e0e-c124-40c5-96f4-2558c2b55dd3	964	2016-11-07	Others
2b2396db-c9b4-4dd6-ac70-16585e6f929b	964	2016-12-16	Serially sampled from an individual within 7 d
94bdb834-6f2e-4fa7-9b0f-4bf9c8a7853d	3219	2017-03-03	Serially sampled from an individual within 7 d
e75b19bd-59ce-4cc8-a15a-2bd7a6600682	3219	2017-04-04	Others
e2db22a6-ede9-4207-a1cc-8ddc37ff7be9	3219	2017-03-02	Serially sampled from an individual within 7 d
9690b5bc-91e2-46ba-890d-013f721b1a0b	3250	2017-01-04	Others
c5fd595e-c848-4fed-a89e-44619842ae5e	4081	2017-01-24	Others
1e92555a-35f5-43ff-a360-825b705c71a1	669	2016-12-11	Serially sampled from an individual within 7 d
d53b7908-61b0-4efb-8083-4c431c12c0b0	669	2017-01-01	Others
77b62a5e-a000-4741-8137-ab3776995d1b	669	2016-12-09	Serially sampled from an individual within 7 d
4c962542-953f-46a9-bf0b-0fddb3ac827c	1211	2016-10-21	Others
301e174e-9cab-493e-95df-28cdf18d51d1	1090	2016-06-15	Others
045e73d6-2951-4c44-89f9-1bc3a3c9c572	9658	2016-02-01	Others
3209e2cf-e9f6-4185-a027-03d2aa5b695a	1136	2016-05-19	Others
686aff19-7f23-475b-905a-17f7fe8c0be7	2319	2016-05-09	Others
597de5e6-a70c-43d3-87dc-2f2d5ba31041	1984	2016-06-09	Serially sampled from an individual within 7 d
a7e6dcea-408c-4335-a85a-43c2a38629a9	1984	2016-06-09	Serially sampled from an individual within 7 d
65708059-44ea-49fc-980e-758ae95fe93a	1984	2016-06-17	Others
d863cc5f-1cbb-4368-b281-ddab872b4c86	10097	2017-04-05	Others
84c2151d-9797-424b-99c0-149b43d2b9c3	2923	2016-10-11	Others
155f9734-03a3-4d33-834d-a3412390afb8	495	2016-06-16	Others
3886a148-7c08-4778-8ab3-b64c84b9da2f	1263	2017-01-14	Serially sampled from an individual within 7 d
de266b6e-d857-4fed-b073-f2068b528c16	1263	2017-01-14	Serially sampled from an individual within 7 d
68f914ea-b2b0-493a-ba56-155235dcec30	2330	2016-08-02	Others
05cddd9e-4705-4bbe-87ab-17a48b2f11d2	149	2016-05-27	Serially sampled from an individual within 7 d
c6d44813-d122-4581-b88a-10c3c651b8b6	149	2016-05-27	Serially sampled from an individual within 7 d
b0d8fd49-8527-494a-8db5-79a084aa8d52	3717	2016-11-07	Others
eeadbcc6-ef92-4d78-953b-1dcdd9c8a21b	4740	2016-05-11	Others
e55317f6-3c2a-4631-905d-3e76afedd25c	4585	2016-06-08	Others
1ebf63c4-eee3-4a9e-8fa0-052e9568c446	674	2017-02-22	Others
94c91b55-0cd6-47ca-95e3-1877882bb9b1	3222	2017-04-01	Others
eba4aefc-dc85-489e-b049-f7fb8a9e578a	3222	2017-05-10	Others
7d4c84af-6927-474d-aad5-c8f7720134e7	2761	2016-11-15	Others
dacaa527-c400-45b2-ac78-383baf499464	4405	2017-03-07	Others
d1011841-64ca-4a2b-87c0-fe30721e7134	783	2016-10-05	Serially sampled from an individual within 7 d
22f58b49-bce0-4c64-9123-c9262594ffbf	783	2016-10-05	Serially sampled from an individual within 7 d
9eecd864-5e86-49e1-ac3e-7801fba8b15f	3388	2016-09-13	Others
5b3d6050-5fc5-4438-8c8e-15e3f1465015	2014	2016-02-01	Others
8c795600-c335-48db-a9cf-d1f53965bec6	3035	2016-06-10	Others
27b87e17-a3a8-41c8-89ed-5d5288035736	898	2016-12-14	Others
88380998-c404-4059-9424-4ee9742f3f52	418	2014-12-29	Serially sampled from an individual within 7 d
6cd16d6b-46e5-4cca-9961-c165816fad0c	2418	2016-10-31	Others
7fe354ba-5b76-43d8-a0df-03b568b5399f	2812	2016-05-31	Others
8e2672ed-28e1-47b7-b6b3-0deeb6e442a8	2812	2016-04-04	Others
7952f37e-656f-41af-bf54-ffe24b27c497	2675	2016-08-08	Others
1d593c9b-c62f-4149-8ac8-a942b160858f	648	2017-03-10	Others
e4a725d6-f8a5-4a51-897c-01fd00cea4ae	4576	2016-02-06	Serially sampled from an individual within 7 d
a4427d73-b948-4bdd-9096-54c16450a9f7	4576	2016-02-10	Serially sampled from an individual within 7 d
a71c94c2-8884-4b1b-99f6-dd8320879e9e	3523	2016-05-13	Others
7e0c11b9-52b8-4134-83cc-9d3d9421975c	3689	2016-04-01	Others
9bf9b01f-b76d-4b9b-8194-18c2c6a72c28	3336	2016-12-29	Others
fe72951f-adbd-49c0-bd2a-ccd43c4eae4e	9667	2016-03-12	Others
0d2bc1cf-ff97-46b7-ad1b-f25e6e179078	321	2016-06-21	Serially sampled from an individual within 7 d
13f37e96-85d9-438a-abdb-b926db7ce6a5	321	2016-06-21	Serially sampled from an individual within 7 d
ca40bc44-9099-427d-8c57-a37be78dc6b5	4135	2016-04-12	Others
c61da7e5-31f0-40f2-9936-baff5dfe8b50	1576	2016-08-20	Others
d87dd535-5c2b-4103-aa4f-d98ea793faee	4359	2016-12-21	Others
0e363ac0-7d52-408c-84a7-d4370581a74f	345	2016-08-24	Others
7a37e2f3-4244-4ea5-b9d9-4536b4413e37	2698	2016-07-29	Others
db55c24b-cf17-428d-bf43-35fa6fd3f6b0	9627	2016-02-18	Others
5555f59a-6e18-4f8c-8de7-8d38cc82aa94	1898	2017-01-12	Others
c9868d32-a8e7-40da-a1b3-14e429d09407	9637	2016-02-16	Others
1ed16ec5-4434-4a9a-9d47-a093e499bbd9	676	2016-11-28	Others
c03563ff-e1b8-4963-8894-d8302f5df593	4725	2016-03-03	Others
0028af62-ea8e-41fa-8ae7-2b5eaf212346	3	2016-09-06	Others
16aba9a1-4490-432e-8d9a-595ea84a58b0	518	2016-05-18	Others
fff90660-3f45-4f7f-8ff8-dfd9afcbbce9	3254	2016-04-22	Others
3b2b5f4e-33e8-4270-9d41-6b5cd1ea2126	1331	2016-10-20	Others
85336675-0fe6-4294-b1b2-213fcaa3dd45	2932	2016-05-31	Others
5ea26603-d8c8-4a28-9b63-570815b95b3b	2086	2016-09-16	Others
c34db98b-a432-4af7-a887-3e11d1b1c096	4043	2016-12-23	Others
c68b10b0-7adc-4f05-85b6-2c364cf05046	2549	2016-06-07	Others
5562372f-8eaf-4d33-b869-c67c8bdae743	10020	2017-04-11	Others
14d56ee3-6fbe-4863-ada9-e2465fb8653e	9605	2016-02-05	Others
461b136a-7985-41a0-a11b-a6d3cc379cb4	1591	2016-03-21	Others
318e9a4f-686d-477e-aa80-09d8c1d49e19	1122	2016-12-26	Others
32a912bd-ba63-4921-aea9-cf154b09f330	1144	2017-02-06	Others
3b3c967f-dab6-441a-bc9c-fc7e8efd5b02	325	2016-03-29	Others
14d0044a-83e0-477d-9e62-a9db4c1f4058	482	2016-04-28	Others
ed449157-9e7e-49ca-ac0d-191db99b240e	1061	2016-04-16	Serially sampled from an individual within 7 d
8bda28bd-bb81-463d-8837-bfa6c28ae828	1061	2016-04-16	Serially sampled from an individual within 7 d
6a7e4fb4-28e1-457a-80d9-efd94b8a48aa	1311	2015-04-03	Others
7c4b175c-75cb-4bd1-8b4e-0a2cb63829ca	2744	2016-06-13	Others
9ffed32e-8e5f-416e-baf4-81dcd5bf326d	10227	2017-03-22	Serially sampled from an individual within 7 d
3c5b077a-b856-4f3a-9ccb-8fa7578d9201	10227	2017-03-22	Serially sampled from an individual within 7 d
c5cc772d-e956-49ae-8b9c-375d5eaec1c6	4078	2016-11-26	Others
b23f28c1-532f-4824-b53e-5f63df0fcfb6	10075	2016-02-03	Others
1ff7c55e-f53a-4b0a-8ffd-6669bf59e997	714	2016-11-30	Others
c310a21d-ce56-4f6f-af40-d92115e7a3e2	4034	2016-12-20	Others
1c058f0e-7dcb-44e5-9bc9-f04dbd5e5bd5	628	2017-03-10	Others
43d641ca-afb9-4b9e-9a4e-365afba5af73	1543	2016-10-13	Others
9e9b8365-d9a8-40a7-b60e-574fe83c3427	3384	2017-01-27	Serially sampled from an individual within 7 d
ad2c1ce5-5c46-4bb7-88f7-f1561aec3fc6	3384	2017-01-26	Serially sampled from an individual within 7 d
70f7cb6e-3edc-484b-bfdd-54866dbbfeaa	2502	2016-11-11	Others
28c1074a-840a-4d16-a498-4e1e6c3665c5	916	2017-01-19	Others
4d66a9c6-483b-4a45-99b5-f03f01f70138	916	2017-02-19	Others
b2c9dbe4-2547-472f-b030-49f15a26c403	3759	2017-01-08	Others
3d3dacb7-c075-4a2d-8a27-facce8427442	1377	2016-12-31	Serially sampled from an individual within 7 d
6678b854-6e2e-4846-9d57-f08fe7d7023b	1377	2016-12-31	Serially sampled from an individual within 7 d
331490d1-5504-4c60-b873-194a2c32f5a3	9985	2017-04-15	Others
50c1dc94-abc4-4c6a-86f1-20df75b7fb5b	1809	2017-02-22	Others
4d8a0008-fcf4-406a-b4e2-6a1930b1b0d6	1746	2016-12-05	Others
a992ef1e-1769-45ac-a47c-6c70d44180a1	3575	2017-02-23	Others
dd2b03e1-5d30-4fe8-8381-9b72043ec6e8	4441	2016-12-20	Others
2acc1d71-0071-48c1-91e1-6df03bbb32f4	955	2017-02-17	Others
0548ea39-5dae-4bf8-9813-2a42e51a5273	9956	2017-03-30	Others
6507176c-55e7-497e-b555-4258e0b3b5ee	2223	2017-01-26	Serially sampled from an individual within 7 d
d7b492ad-6116-4236-b921-7f548475fd7e	2223	2017-02-01	Serially sampled from an individual within 7 d
c116d1a3-49ad-4201-bb9d-11d5a352b258	808	2017-01-25	Others
242d3198-7eff-4e6c-9933-d523cadc6197	808	2017-03-10	Others
71edafc1-ac92-46bc-97da-e52da34a8e91	2516	2017-01-19	Others
18cd37c5-860d-4c4c-94f4-c183c2c4ea20	554	2016-10-10	Others
44e44ca3-0f3d-4e2d-96d0-1207bae24be7	1565	2016-03-16	Serially sampled from an individual within 7 d
5ab61277-0939-4375-9db3-07a5386c28f7	1565	2016-03-16	Serially sampled from an individual within 7 d
44cf1f30-fa25-4fdd-9726-e54916eb180f	10008	2017-04-06	Others
8b011401-03cb-4b2b-b146-c1cdc1ea2fdb	3046	2016-07-07	Others
6a03781d-c372-4edc-9db9-e7a602ccc675	2357	2016-04-19	Others
3663344b-3db8-457f-a114-0d86ca3ae0d3	1212	2016-03-16	Others
bebc1f65-b79d-4bd6-9f39-cd479e7e5e5e	3949	2017-01-02	Others
84c12c01-4d3a-4677-ab7a-d6085f174998	2922	2016-09-04	Others
d8bf0313-7845-4a6f-abcb-d28ae582992e	4363	2017-02-17	Others
686608fb-7fe6-42ba-8f0e-bd6e8077fbb1	2316	2016-05-17	Serially sampled from an individual within 7 d
6beea675-d79a-4672-9fa7-eb24aa269e21	2316	2016-05-13	Serially sampled from an individual within 7 d
5b6bf698-b69c-4e49-8e1d-3f82a7694966	2020	2016-07-14	Others
0899d9af-b6e4-4978-a075-c8cfc2916bf3	209	2017-02-14	Others
f7ee098f-80e9-4c4b-bc1c-3ecf5d82c786	4875	2016-12-11	Others
2f7488c0-577c-45a9-88c3-7df1c4453861	1077	2017-01-24	Others
e831fdda-e62c-445a-8e4b-1411734bcb5a	4642	2016-03-30	Others
860e00cb-b9d9-4183-8b77-e28f0598ee64	631	2016-12-12	Others
e0df869f-7da0-4691-aa0d-c4cac9a515e3	4505	2016-09-02	Others
7c6be451-7130-463a-873c-2a4e94fc80b2	2250	2016-07-01	Others
15c51f1e-01f8-45c7-9f0a-c41fa3396b85	503	2017-03-15	Serially sampled from an individual within 7 d
ba6a96f1-52b8-42a3-a7c8-d8b39fe54de7	503	2017-03-15	Serially sampled from an individual within 7 d
2d87bea6-a4ba-4d4c-86c6-f4d62644aba7	1029	2016-03-30	Others
99514eec-997e-4658-9b83-b7ba7413db63	3295	2017-01-17	Others
6419af3e-6163-4005-94e2-7b6925a20fa8	1936	2016-11-25	Others
5d7027e3-2c1b-4d41-a55b-ed659b00039e	2058	2017-03-10	Others
d71e7236-d1e7-4924-b2eb-b659df0843bf	3762	2015-12-31	Others
b31e22ab-1d24-46a6-8c12-ca9c2d8fb53a	3762	2016-06-09	Others
dd1460fe-0d1b-4c70-9ee5-2e57d071d4d1	2514	2016-10-07	Others
aa7feee0-1f5a-4a17-a740-bb99fca24b38	3605	2016-11-15	Others
31acd9ac-3e31-4bfd-8d78-4c82696cbe98	1126	2016-06-25	Serially sampled from an individual within 7 d
a1801538-7589-472c-b302-330c76fc81fc	1126	2016-06-24	Serially sampled from an individual within 7 d
ba1f7bf2-3e91-4cd4-9c0d-4646d9daee73	3871	2017-04-06	Serially sampled from an individual within 7 d
7fc515fd-b573-4e75-8e02-fe88809dca9a	3871	2017-04-06	Serially sampled from an individual within 7 d
99557079-7bbb-4860-87a0-c17040be8a3c	2707	2017-02-13	Others
e3122bf6-6b16-4528-9efd-75b1213ebd62	4545	2017-02-05	Others
987ee0ba-c65a-4747-9419-42c0dfc3909d	3283	2016-11-25	Others
385c5269-647f-4949-9e72-c4393243848f	1260	2016-11-10	Others
b65b5a2f-e709-456f-b4f5-df249211c3ff	10078	2016-02-02	Others
6731b6f9-2dd0-4453-ab7d-a1f8640c5576	2282	2017-03-01	Others
ae650ca1-fad1-4caf-ab6a-3ae7ca6e7ee7	3674	2017-01-03	Others
673559c0-cf04-4e31-85e7-7fc046d8b4dc	2283	2016-11-14	Others
0cedc661-d97f-415d-b780-4621ffdedebd	315	2016-11-21	Others
25ffe93b-f939-4498-99d4-bab33608d82c	853	2017-01-12	Serially sampled from an individual within 7 d
9df385ee-4205-45b3-b800-98b5fd50ec8b	3374	2016-09-14	Others
67275af6-0df6-4921-ab90-712cfc8c820a	2280	2016-09-09	Others
ca9b813f-2c4a-40cb-b823-8e3ec600022b	4143	2016-05-04	Others
b27c35ba-27eb-43c2-bbd0-8c7f3ac5210a	3753	2017-01-27	Others
391c7123-9767-4b70-9049-1bf9c09cfae6	1278	2016-01-22	Others
ddd23dd1-ff39-40b9-97fa-4351a2c85e71	4456	2017-02-21	Others
2b4af429-a7e4-451c-a2d7-526f3a3ee244	967	2016-04-05	Others
b24803c3-839b-4f91-9930-f9ecf437d4c9	3746	2016-05-03	Others
2daf1647-e095-4d79-853b-245a36b12c5b	1033	2016-02-15	Others
d94b8ba8-037e-47f6-9e74-46e998726023	4383	2016-09-27	Others
173da3d5-298f-4d16-81c4-4b9a9757e24e	527	2017-01-31	Others
68302b31-b3e1-450a-a4fa-223dac6e8e0c	2306	2017-03-01	Others
1f212783-0175-496e-9974-746742ccfcf1	683	2016-10-18	Others
facca358-fed5-42bb-9d93-68102400992b	10118	2017-05-12	Others
0658c25b-6ac9-4435-aeca-2fa377898a52	167	2016-05-27	Others
b60425a1-bbd8-45f8-ad57-fcae7255a240	1269	2017-02-15	Others
5523e055-e2ce-4865-8a21-a00f8ef17d23	1893	2016-07-25	Others
7828381d-4774-4571-be20-61b17f7c44a9	2647	2017-02-15	Others
8b24921a-3c29-4d21-b2c5-f7535dcd6806	3050	2016-12-15	Others
14b8ddb9-9a93-48b6-bce7-a4bce0283be2	479	2016-03-10	Others
e1819720-d554-44b6-8b64-046fee2ae10c	4517	2016-03-23	Others
78ae775f-a393-4699-8eca-9374143c489a	2661	2017-01-02	Others
6c147c03-47f7-4c03-94a3-6a98276a375b	10037	2016-03-18	Others
81e4a252-457c-4a9c-8d2d-0c26245f2ba6	10047	2016-02-05	Others
58999a9a-af25-4110-96d6-718e84e17c1f	1967	2016-09-09	Others
4544c8e8-c8bc-4f12-bdbf-b50891c09bdd	1574	2016-12-19	Others
2c8c17ee-96ee-4293-ae65-258fcd5db014	1001	2016-04-20	Others
505984d0-9ea1-4fd7-a296-0c994b09457f	1800	2016-11-02	Others
0d2ce094-0d82-4655-9f4d-416c575d1e9a	322	2016-10-10	Others
9b812883-9e38-4d4a-9e2f-2db2089ea4f2	2227	2016-11-21	Others
654351a9-958c-4b3d-8834-79cb1f223e3f	2227	2016-12-04	Others
63a01254-851a-4a34-b2ed-48bd7f8fe757	2194	2016-05-21	Others
05ec648a-5e88-41d9-9f1c-7c829f9262b9	154	2016-01-26	Serially sampled from an individual within 7 d
c644ec1e-d697-4c16-968a-be90eef7ef3a	154	2016-01-26	Serially sampled from an individual within 7 d
5a4e1985-d694-4b75-b12c-28391ce731fd	1998	2016-02-01	Others
25f397fe-2349-468b-ac47-e5162e24ce5a	852	2016-06-01	Others
7277e847-6d69-4c47-be1e-533e33eeacb9	2530	2016-03-09	Others
fdde09aa-df18-48fa-9689-e6edbaffe094	4979	2016-12-21	Others
90377acd-0341-4c95-ac98-b73464e2b53d	3134	2016-09-23	Others
e65463a1-2cee-4bab-a32e-7a3d22c523a6	4605	2016-04-13	Others
409fd41b-0278-415c-b67b-49d2019a601b	9960	2017-04-12	Others
a741de47-5ca5-491c-b96e-7881408370dd	3531	2017-01-19	Others
174b5105-a779-4722-bb3c-ab2093e4eb74	528	2017-04-07	Serially sampled from an individual within 7 d
efcf1b14-fd84-4041-9e18-467b6768216b	528	2017-04-07	Serially sampled from an individual within 7 d
5c0e3127-93ae-4f97-9c90-42ba0eba2ea5	2041	2017-03-10	Others
0d16c42d-bf3e-48a8-ac75-0caab6111d7c	320	2016-11-30	Others
a982e627-a2f8-49a7-9faa-fee3753fb4a3	3574	2016-12-09	Others
37e59c6e-3eca-425f-9456-aeb0259897c7	1248	2016-12-13	Serially sampled from an individual within 7 d
5bbc7eb1-e1d7-4a09-97e0-3a3d171ea79a	1248	2016-12-13	Serially sampled from an individual within 7 d
62d24107-a7c0-4330-855b-329ad36110b0	2184	2016-12-19	Others
11b50b74-e939-495d-afca-69f86a6b7b5e	415	2016-09-06	Others
d52c2fc7-7463-409e-9058-931906591ce7	4322	2016-11-30	Others
ca95c5dd-7ef8-4671-8754-2ed1935eb094	4141	2016-11-16	Serially sampled from an individual within 7 d
fe13f398-af9b-4bd9-ad9f-b076333eb5ae	4141	2016-11-16	Serially sampled from an individual within 7 d
27ec2560-9a0a-4d69-ae6e-d4b297b62302	2730	2017-02-23	Serially sampled from an individual within 7 d
6dc3acc1-8120-42fc-b858-8bda8bf7f4b4	1437	2017-02-02	Others
ad67539a-e88f-4739-9553-77f604f4cf93	251	2017-03-26	Serially sampled from an individual within 7 d
eeff4b58-1074-473d-bf49-356ef78f8372	4743	2017-02-27	Others
894c4670-5ec7-4035-8a4b-33445a844b40	3015	2016-12-25	Others
417052a3-7572-4524-9eac-f239526c6caa	1467	2016-12-06	Others
67d50f2d-5b3e-4457-ab67-0cb360b7a706	733	2016-03-17	Serially sampled from an individual within 7 d
88d6f896-b2df-460e-9eea-02bcc3695da2	733	2016-03-17	Serially sampled from an individual within 7 d
a710c5eb-77b8-4ccd-b64c-151fbdc4e688	9652	2016-02-07	Others
d7eef4db-899b-42c2-8194-506cf5217b09	4340	2016-08-29	Others
66a89388-cecf-4616-afab-8c999a679f63	2265	2016-04-14	Others
75575b88-c4b6-49d1-911e-4c1c6b99f8c6	1719	2016-02-17	Serially sampled from an individual within 7 d
4c1ffa0d-8cdc-4d31-aadb-db9956b6fdf3	1719	2016-02-17	Serially sampled from an individual within 7 d
a0b5b501-5249-472c-ac8e-6443b5545ba2	9636	2016-02-28	Others
096f9c9c-9511-4814-ac89-908215f8094c	230	2016-08-05	Others
e233be3f-cc42-44b8-b829-e5c19462f065	4527	2017-01-20	Others
747213df-7803-4cb4-ac28-8efbe2ce4016	2570	2016-06-22	Others
9512f1c8-1a9c-4a14-b64f-fb0de5119ceb	3227	2016-07-16	Others
8760525e-1a58-452b-acd2-8ce292e9961e	2978	2016-09-12	Others
ed32174d-6a1a-49b0-a2ae-dcf612803db5	4624	2017-01-10	Serially sampled from an individual within 7 d
e7a30cf0-e372-4395-b614-9c68e472eafb	4624	2017-01-13	Serially sampled from an individual within 7 d
141a8bac-18a9-4a66-bdfd-855d8390c248	4624	2017-01-13	Serially sampled from an individual within 7 d
37c962f2-bd0d-42eb-83bc-6f0085e55774	1246	2016-10-13	Others
3a64852d-5378-4727-94eb-ad5701b9656a	9998	2017-04-13	Others
db054115-f4d2-462f-bde3-f0ef0de5ec4b	1773	2017-01-30	Serially sampled from an individual within 7 d
e6c6a59d-6cef-4ed9-bedc-d54e68ed0609	1773	2017-01-30	Serially sampled from an individual within 7 d
898e0610-a32d-4a27-9116-4aff66ee8715	1773	2017-01-30	Serially sampled from an individual within 7 d
575c0db8-eea6-45ef-b532-044569df3277	1773	2017-01-30	Serially sampled from an individual within 7 d
4efd9028-5b43-49dd-b30f-2258d268b0c6	1773	2017-01-31	Serially sampled from an individual within 7 d
afd0b68a-b0fd-4e64-aa93-9558b3405d65	3700	2016-09-30	Others
fba4c817-c588-49b6-97b6-d5f447c30be3	4948	2017-02-28	Others
9f889050-ef59-43a6-b5bf-91c77ec1a3c6	10062	2016-10-19	Others
d2eed4df-d06c-4a28-9d3f-e72fe1f574d1	4294	2016-12-19	Others
a91b901a-a31e-4853-b460-95543842dc50	3570	2016-06-18	Others
1effc1a3-847d-4e80-8f4b-f0d93daf9dc6	681	2016-10-20	Others
c0d17be4-0707-4037-854e-16fbafe0e194	3987	2017-03-23	Others
1353ef0a-2560-4a1c-8f22-012d5280408b	444	2017-03-08	Others
5eabd718-5dab-4280-bed4-8c3dbb4d5bfc	2087	2016-09-30	Others
258c96a5-c2e1-47df-b163-2f5166937997	845	2016-09-27	Others
b880bd48-6500-4a15-ba8c-c7d7d1605f1f	3844	2016-09-01	Others
716a5441-2aac-4495-9135-0cf452a87041	2510	2016-10-07	Others
6eca42a7-cc80-41a2-867c-29fe220656e9	9621	2016-02-10	Others
838b0212-10e9-4865-8604-27666cff9a11	2892	2016-06-16	Serially sampled from an individual within 7 d
f13dbb8d-2bc4-4201-a0ef-1c03995ce0f2	2892	2016-06-10	Serially sampled from an individual within 7 d
d19ee262-6f61-4e2d-9e23-6cc7067e8e54	93459	2016-08-02	Others
dbc76127-040c-49ac-8c53-194f0da2c1e6	4418	2016-08-25	Others
aa05751d-8426-4f33-bd8c-3e918555b088	3592	2016-07-29	Others
676553d9-aa82-4f88-8e78-2e7bdb91b797	10033	2017-04-20	Others
e0a48bda-c201-47c1-b4cf-24ce61a89caf	4503	2017-01-04	Others
eceef796-7e83-496d-a38a-91ee54dbc7d9	4716	2016-05-04	Others
04c81d9a-fa81-421e-a695-fa0a4b176ad5	131	2017-03-23	Others
e4be176a-0fd1-464a-a1b6-192579e96948	2503	2016-09-06	Others
70f94edb-5deb-47f1-85a9-b3b30796a689	2503	2016-08-22	Others
5eba8f39-f3ed-47f8-a297-3b0bd65c22aa	2091	2016-01-08	Others
4ad87d95-776e-436b-bdc5-97f5d0bb2b47	1688	2016-08-24	Others
e245bd21-13a2-4512-9319-fbaf3f9a480e	2253	2016-11-02	Others
6626122c-ddf0-4c1c-859c-47acccca2315	2253	2016-06-28	Others
8f54406f-07e5-481f-b94d-326e0de1e0c4	3120	2016-09-20	Others
6b90bafc-53d7-43e0-8532-9306967aed15	1688	2016-05-12	Others
f0135e9e-98a4-41aa-9402-a04505b967e1	4756	2016-05-04	Others
fc0d8def-729e-4373-ad1e-510370adfa3f	10121	2017-04-26	Others
d2810a03-be21-45e4-8dda-3af5b66e389c	4287	2016-12-05	Others
44226b12-cbbf-4e79-bd00-b9d5cb03fb95	1549	2017-02-10	Others
62d1900d-62ae-4dc7-aec2-885f5573f887	10030	2017-04-07	Others
bd25ea27-53fd-47c1-824d-a8e4ff0cebbf	3921	2017-02-22	Others
855eb9c2-841e-4fb4-bda1-9cc636cb82eb	2934	2016-10-17	Others
2492be5e-26a4-44cd-8f87-09f526479951	819	2016-12-30	Others
605b92cf-1523-4d29-bf35-6a34ef4ca173	2134	2016-12-22	Others
d0f818b5-bae7-49d1-b7f8-a23205d9cb7d	4262	2017-02-27	Others
41372a09-d0d5-45c0-9fda-24cf006921e6	1465	2016-04-05	Others
3cd4f5ab-4e41-45d2-b21a-44974bbcca05	9604	2016-01-30	Others
446b15d1-d146-41de-a3f6-1ec6d819ec60	1557	2016-08-01	Others
d515a56d-41da-4e23-a29e-814e42ed2d4f	4061	2016-12-22	Serially sampled from an individual within 7 d
c41bff03-2319-4f07-ad75-3fb69041e67e	4061	2016-12-22	Serially sampled from an individual within 7 d
cec9e75f-c3ac-4cc7-ab80-104a87ae5a50	10093	2017-04-28	Others
7881d6d4-6a8c-442a-b0c7-6fd92b7f6d49	2657	2016-12-23	Others
34040ad1-024a-4fae-92c9-80d783e54f08	1168	2016-12-27	Others
6cc48ca6-7588-4c82-adaf-a1556d4f7d34	2414	2016-11-26	Others
ad157a3b-45ef-406a-9ff0-95044fc9ff4a	10073	2017-03-29	Others
78ee6b7a-3f82-4974-8020-a1e8fce54699	2664	2016-08-22	Others
fe3f86fe-c4d2-4c74-9bbc-32f3b159c144	2664	2016-08-10	Others
ecb7110a-84f4-4141-9bc3-fce61332d32c	4711	2016-05-13	Others
df0f9ac0-ccd4-41dd-923b-2ac06f6ffa82	9646	2016-01-29	Others
32a02740-58fc-4301-a152-de9fe07e5c66	10261	2017-05-07	Others
2468af14-9455-43c5-8619-b39ea71ada84	814	2016-06-01	Others
b3c43cc7-0ac3-4f71-ac95-bfdf01a17726	814	2016-03-18	Others
16f03945-f337-4a60-a194-472b82678750	522	2016-08-19	Others
f1bd59d8-2980-447e-8921-00772e6191db	3638	2016-07-30	Others
7f626e5e-dc6c-48c1-b2a9-a00f03b9fb30	1815	2016-07-01	Others
2f2dfbe6-6cc7-44fe-9aae-27b27f88b6c6	9981	2016-02-22	Others
db5549a2-ea19-4e05-8b47-fa61f319f319	567	2016-04-29	Others
d974e4e8-5422-4997-b7ae-a27324060442	9645	2016-03-14	Others
8c6943f6-6a3e-4a42-b7ed-1015911a7b11	10051	2017-04-20	Others
14c6d1de-5c68-418c-ae02-4d76974513cf	480	2017-02-21	Others
b4de2f43-d526-4b6b-8871-00e31f2deb85	3791	2016-03-10	Others
77e47f23-31b9-4b2d-830f-1ae6fbb3b860	2639	2016-12-29	Others
3b5e048d-2111-4fb9-90ff-5cd196dbb421	1334	2016-05-26	Others
c1192709-6378-49ac-99b3-8e8e6345b731	2666	2016-03-18	Serially sampled from an individual within 7 d
7901fc43-215e-4c7d-8e75-f3a6123d861b	2666	2016-03-18	Serially sampled from an individual within 7 d
24646664-98d9-4c67-993b-4f3da78717cf	811	2016-12-08	Others
b2b92c1e-7665-4103-b2ea-56eee2dad3e8	811	2016-12-23	Others
dac461c3-3bac-4dad-a5a4-84f702a08737	4404	2016-07-01	Others
0ecf7fe3-74b1-44b2-96a3-f086c37ec2d6	357	2016-03-29	Others
6ba4a05d-f5f4-4ed5-9f0e-30da3d9c8bd5	2391	2016-05-16	Others
fe3038d8-6c78-4db7-b8f2-104abfc4befc	4987	2016-10-01	Others
6251db23-d2b5-4be5-8592-71988c62d4a0	10029	2017-04-23	Others
83044841-8f4f-4f08-982c-094b029bfca1	2879	2015-01-21	Others
baaad756-4651-4225-8f4d-44adfe8c88ea	3875	2015-01-27	Others
d3bb1bd1-8244-493b-80e0-b8ab7c732531	10095	2017-04-25	Others
93a292ad-7046-44f6-bca5-5977199bd6f5	3200	2015-01-12	Others
f2331539-9fbe-435b-8d06-70cd357a4f6b	10113	2017-05-05	Others
d2533beb-b79a-4f28-85d4-f8ddf4c53e52	1068	2015-07-27	Others
25f193a5-ba5f-428b-9348-f1dc567778a3	851	2015-10-10	Others
0e20b053-1e8e-46cc-b3cc-2452b59e269a	343	2015-05-01	Others
dbcd2239-f789-45f7-956b-c40ca7708d20	4419	2015-07-13	Others
2b2a4fd8-8723-4011-bd2f-b936b35044aa	965	2014-11-11	Others
ba27d4a4-0114-497c-9ad9-c48f50c99f85	3872	2017-03-14	Others
bb7d9904-c793-4f57-932b-b568c202b93f	3890	2015-09-25	Others
c76210b6-f86a-4cf5-8b85-76aa4742f971	1512	2014-10-09	Others
cc7ea106-0f8d-4171-be7e-9c549b4dcdc1	3508	2015-04-28	Serially sampled from an individual within 7 d
a62a89f6-e5cb-43b2-87f3-0f9582aeb2b9	3508	2015-04-28	Serially sampled from an individual within 7 d
ce05f5d9-89e8-4a32-b412-d52fade658b3	4212	2015-10-08	Others
b87ea7db-45f8-4c1b-a8f8-b43e61a22d78	3843	2015-01-12	Others
f48193d0-ab53-4081-80ca-089b6cd771c0	4828	2015-01-12	Others
16c94edd-39fa-402b-816b-d08a36f3c9c2	520	2016-06-10	Others
42464889-0f07-47eb-bbeb-d73de09b50de	566	2015-09-07	Serially sampled from an individual within 7 d
197223c1-0f59-4fae-b243-03cad49ccd01	566	2015-09-07	Serially sampled from an individual within 7 d
2b1a7d9f-4254-4e10-9f92-4f064f74ec66	962	2014-06-30	Others
d93dbf50-7c6d-4015-a549-c5d4b1d7963a	4378	2015-01-12	Others
1fcdcbf8-b57e-4fc7-80b9-acad2a3cd77f	711	2016-09-05	Others
2307a422-17d4-4ec9-8eef-c47732de971b	230	2015-09-17	Others
4490e679-cd9a-4483-9914-1b276ef06598	1560	2014-12-18	Others
12a6cdb5-c103-4c44-a211-9ca21c07a1d6	432	2015-04-27	Others
c2e86188-3de9-42b9-aef9-7ec308c0b22d	4031	2014-09-16	Others
42396c5c-3636-4bb1-b17d-662798021c57	2851	2015-11-12	Others
a79cd147-1a52-4863-87f8-2c654af260be	3537	2015-10-14	Others
d493a48b-2cca-411e-9c63-85aeb80361fa	1137	2015-01-12	Serially sampled from an individual within 7 d
3217ce94-c3fb-4fe5-aca5-13be2a43336f	1137	2015-01-12	Serially sampled from an individual within 7 d
6568f6a2-a18f-40ca-92de-8573d739facb	2234	2015-04-28	Others
801439f2-aee7-4276-a795-8bcae7a01e82	2817	2016-01-28	Others
f703f92b-b09d-4fd3-be0b-1cf1c82f0957	1963	2017-03-12	Serially sampled from an individual within 7 d
585c478a-0ec3-4ed7-8c67-989cf32552aa	1963	2017-03-12	Serially sampled from an individual within 7 d
cc343934-078b-4a10-8b3a-b9643a3c1954	4173	2012-09-19	Others
cde40665-5fb7-4a1d-b243-8912b34d2dac	4205	2015-03-10	Others
4b13990c-b792-4eb4-b012-45b2a008e153	1694	2014-01-24	Others
ca982d5c-439a-45ab-8b42-af58604d4be2	4142	2015-06-10	Others
6245bdee-99b9-4d44-9a3f-e5cef06931d6	2174	2015-02-04	Others
a4f19f70-7ed0-4216-8ad1-9f78428b0bd2	3482	2016-01-11	Others
1da113cf-b4c8-43a8-8494-c4261f9e5016	654	2017-03-24	Others
3366d0e0-9ef7-4e1d-8b07-f7557aeda7ea	1160	2015-12-08	Others
3e3b5664-35e0-42df-b011-662fc59c7084	1397	2016-12-21	Serially sampled from an individual within 7 d
45b42db5-786c-43cd-9113-210d43f51dfd	1397	2016-12-21	Serially sampled from an individual within 7 d
cc3f36f7-2075-405a-b410-7fe1c8526c33	1397	2016-12-21	Serially sampled from an individual within 7 d
944a0ac5-d652-4a45-a41d-79e66fd4a235	1506	2013-12-31	Others
42dd24d7-0d6e-4cf2-ba67-95a7833f1a20	777	2015-11-14	Serially sampled from an individual within 7 d
13adebd0-1144-4d62-9992-e25d859f9faf	454	2016-01-25	Others
0cad3bfa-5a09-4a97-93ef-dca9755b1b09	305	2013-07-19	Others
4622f191-54e8-496c-953e-a919cfded709	1593	2013-06-12	Others
b3f98e46-0e83-445c-b608-dd48133dba86	3777	2014-04-07	Others
8a881c3a-c5d5-499d-97f4-7e2b35111fb0	3036	2017-02-21	Others
3356ac8f-21be-4bd5-9e89-b654555e3250	1157	2017-01-30	Others
870d325a-6e48-4b93-85a7-d4e35852c93a	2968	2016-11-21	Others
c0747c64-73b9-4451-8620-ff31091e9d97	3978	2010-10-11	Others
85c8c8a6-7978-4064-82a8-f6c0ec6460f8	2943	2016-02-08	Others
5edb8724-846e-4302-b492-1fd62c2f52a9	2095	2014-03-14	Serially sampled from an individual within 7 d
be5362f0-842d-4cbb-a21c-bc8624f0a478	2095	2014-03-11	Serially sampled from an individual within 7 d
d902a3a6-6bdb-4767-9fe1-1a81c34cf5b9	4374	2016-08-26	Others
7ab8ce52-e7bc-4977-b0aa-b6805f3b255c	2713	2015-04-24	Others
b2bc59a4-3ff3-4a4d-bb98-21f3b1372a88	392	2015-04-22	Serially sampled from an individual within 7 d
faaffd0c-f611-4a56-8851-4c204cf0f7f9	392	2015-04-22	Serially sampled from an individual within 7 d
10832377-e15e-4a38-b5dd-a602932423f1	392	2015-02-28	Others
6efe3cc8-e711-480e-8101-393a453ba3df	2464	2015-01-12	Others
65e95218-53b6-472a-8a1d-c33fd7ed7c7c	2244	2017-03-27	Others
2d2cf614-58a8-4084-afd9-9ac4a634175b	9937	2017-03-27	Others
7fa2426a-b292-4895-be7c-de1027cefb1d	2808	2015-02-06	Others
8531ceaf-3e9b-4b70-ab65-5dca46864e84	2931	2015-11-25	Serially sampled from an individual within 7 d
8ac180a3-84f8-4a94-a661-6d2c4e89abdf	2931	2015-11-26	Serially sampled from an individual within 7 d
90c53edd-4028-447d-b9d6-2570ec6bb0a1	3141	2015-02-02	Serially sampled from an individual within 7 d
c9af4d77-93fc-46c5-be89-fccccd1210d7	3141	2015-02-02	Serially sampled from an individual within 7 d
640f96d6-a589-4c2b-84fd-2c4427d16be5	2207	2015-02-09	Others
c3203824-bec9-482a-8b1e-9b0f46cb9020	4036	2015-03-04	Others
fead7ca0-57e5-49de-b63e-981dce6ec666	4994	2015-09-08	Others
72e22c5b-f0a0-48cf-9810-a73ebd42c7de	2543	2015-04-23	Others
cc694e4f-7035-4926-a71b-a46d41b4f102	4176	2014-08-11	Others
369ec7c6-8339-4803-8c1f-7d1e5f1b57cd	1218	2014-11-10	Others
16fae37e-ae5b-4f9f-97d5-4dfc1e53b780	523	2015-03-09	Others
b9a848b3-f672-4d52-8b75-f206b1003a6c	3861	2014-03-30	Others
bb257c74-74ec-4a22-8dbf-d5632fa875f1	3884	2015-11-17	Others
085ae1e9-6445-47fe-9140-d830240fe22e	203	2017-04-02	Others
372101ec-6d28-47bb-8098-a029daac0857	1225	2015-10-09	Others
0bf6a041-1c1f-4b84-a043-d951e7d5cf8c	284	2015-12-01	Others
6db65a92-a01f-4a21-91b1-d91b9f83d645	2442	2015-12-31	Others
48a79e31-0771-437f-b368-1de7d5826d19	1645	2014-04-23	Others
14e980e2-5914-4331-9cb6-a802371d6148	484	2015-04-27	Serially sampled from an individual within 7 d
9d32bf1f-c495-45e7-ab17-db27f01bf50b	484	2015-04-27	Serially sampled from an individual within 7 d
cf097d5f-8415-4052-ac0b-309ddf4b3df6	484	2015-04-27	Serially sampled from an individual within 7 d
d14b3bb0-7f28-48cb-a715-f0d02aab6f79	4268	2014-12-09	Others
7adf7ec2-8a86-4e0b-83d0-dc0dde747788	2716	2015-12-30	Others
4d4c1010-451d-4f83-bf7d-115a9cd4c61e	1742	2015-06-04	Others
d5519140-b990-41a7-be4b-cb9eee8fced3	4324	2017-03-06	Others
87048c8f-d970-4625-a7ce-cd1abd07239d	2966	2016-01-19	Others
9fc7cb10-29d8-4da1-afcb-5cdeacb2ef72	3403	2013-05-23	Others
026f51bf-ff3f-4b54-aa8f-77fa971f8884	71	2015-02-20	Others
f25d8cbe-485f-4ca9-bc02-271645864772	4790	2014-06-09	Others
ab62c5c5-6daf-4976-bcb2-d00f78b7b929	685	2014-07-08	Others
224f5d73-f536-4c32-af13-e1be7c659100	764	2014-12-12	Others
0b7cdbae-3f8a-4f6c-bce3-55155ae71182	274	2015-07-22	Others
60d5686d-25bb-4747-bacd-c91887eb10f8	274	2015-09-10	Others
da276f70-4086-4eb3-87bb-393266a7b707	2549	2016-06-27	Others
0ebd1c92-c8e5-4736-ad6d-f73e3dc63237	355	2015-09-08	Serially sampled from an individual within 7 d
d0baa2a5-9795-4524-84a2-99c3f83fbb85	355	2015-09-08	Serially sampled from an individual within 7 d
95bb7490-787f-4491-be35-43fccc25fab2	355	2015-08-21	Others
a0a0b858-c21c-4094-b01b-9b9b6f86d279	3418	2014-12-11	Others
7915118b-2ef2-4b16-a0bc-fa2f966511a7	2670	2015-06-21	Others
1ffb2e79-4672-48fb-bba4-97f4ee586608	715	2015-03-31	Others
f9666562-1a98-47a6-922a-aeb6d58b8c6f	4908	2017-02-01	Others
ad84ec79-8f7c-4d0b-a21b-2bd87f11d072	3665	2014-03-25	Others
01e6a6e9-b95d-4293-9b37-c89de4e6e198	51	2014-12-11	Others
6afd42fb-d107-4805-9ab4-2170743c583c	502	2015-01-16	Serially sampled from an individual within 7 d
dc3aa9f7-c396-4532-b2b1-d5cceeddeef5	502	2015-02-04	Serially sampled from an individual within 7 d
d41ad74d-c84c-4739-b24c-3d7fa8ffa0d2	502	2015-02-04	Serially sampled from an individual within 7 d
15b1fa29-c753-44fe-b6e3-aed6ccc1c5b4	502	2015-01-16	Serially sampled from an individual within 7 d
315b444c-6065-4572-b549-a99092256cc2	1118	2016-12-06	Others
4f2468b9-ac41-4bfc-8db3-33240d930850	1779	2015-02-12	Others
7df38741-e89a-4535-81ab-0aed902f05dd	418	2014-12-30	Serially sampled from an individual within 7 d
11d54f8b-8456-48dd-86af-d9b8add56efc	418	2015-01-09	Others
804df945-2d4d-4d7e-b0b3-6623cadd041b	2824	2014-07-09	Others
ed253de4-84ca-492d-8dd9-06097241e31e	766	2014-07-07	Serially sampled from an individual within 7 d
22632c81-b292-4ac5-b8cd-fb48ea8a758d	766	2014-07-07	Serially sampled from an individual within 7 d
115bcebc-d45f-4b33-97c6-66770f48e739	9965	2017-01-28	Others
777f63d9-64b5-4d85-b4c6-f91f0d7a3485	2630	2016-01-02	Others
b1e21e0a-e8a4-44a4-a0f4-18848b5a71dc	3737	2015-07-22	Others
85fc6e86-3669-4445-b670-a99172dbf6b6	177	2013-10-22	Others
e5a43355-a062-4419-b623-787b99a5f314	177	2015-01-12	Others
4b7b4e08-43ff-40a5-82b7-39200d8785ad	1706	2017-03-03	Others
287f3fef-e3a2-479d-abf3-fb1dc36c7af4	913	2015-09-14	Serially sampled from an individual within 7 d
6aaec33e-9502-490d-a6fc-89972b3846f2	913	2015-10-06	Others
c875841b-30e1-4371-bb4b-80048de1d63a	913	2015-09-17	Serially sampled from an individual within 7 d
f418e8ae-af2a-43b1-8c05-eb4e5be83a01	4817	2015-12-03	Others
b1ec3041-490b-46e4-8bb1-c8820fd8be40	3738	2015-01-30	Others
4b42e762-917e-43a6-9357-0d107f777444	1701	2015-01-17	Others
37aa653c-bf46-49a6-a5a9-82b4bbf5a2af	1054	2015-06-15	Others
9e2ac96f-a21b-425c-a136-a4c99c9c2038	3377	2014-07-14	Others
eeaf7c69-3ff8-4958-aca9-13ebcd7ec518	4333	2015-12-23	Others
4295d9a5-201d-4e01-b1b5-75e570bc0815	1511	2015-10-25	Others
e1fe02b2-ac6d-462f-9051-7ecfc62d2202	2873	2015-11-18	Serially sampled from an individual within 7 d
82a199be-0fec-4910-8733-c47ebadf831a	2873	2015-11-18	Serially sampled from an individual within 7 d
8b127bf8-b1ca-4dfb-bf67-44538edaec8f	3048	2015-01-12	Others
d271712b-b86c-4d57-8334-016d40844f30	1457	2015-08-04	Others
8d4c3e46-a604-4bc9-9718-ae1ad49be4c3	2478	2015-06-30	Serially sampled from an individual within 7 d
6fea4fc5-163b-488d-8868-d7d0bd72119b	2478	2015-06-30	Serially sampled from an individual within 7 d
d943c3e5-5ade-47f3-80a3-694e132aec1e	4380	2017-02-17	Others
8c8bbdd7-d0d7-453c-ac03-0dbff3dddf0d	3071	2015-10-09	Others
8f94575e-11ec-48d2-9f55-6443716951fc	2290	2014-06-12	Others
ffcacec1-796d-4b0c-b747-2c256d5438b0	5019	2015-01-12	Others
93f0d590-678c-4f3f-b1c6-d70fd9da3c77	3042	2013-09-10	Others
8abbaf11-7780-4227-82ea-5a0834001b12	3042	2015-01-12	Others
2eb21964-6bc2-4d52-a1ed-b0bc649c21ea	1056	2015-10-16	Others
acbe2bd4-d13d-43c8-9444-52bd48c8f020	1345	2015-04-08	Others
4409bd3f-dfce-4c19-8599-275f245ae242	1548	2014-11-25	Others
d4cfc9e0-fccd-47c5-956f-59cde691127b	4313	2015-04-22	Others
bfb92609-e0af-49c9-b689-464afd5b5e74	2126	2015-10-05	Others
6a83d9b7-8209-42fd-b95b-98c99fe88f3b	2367	2014-01-14	Others
76bec997-19a8-4808-b247-c8ea222e86e0	2613	2014-06-20	Others
e17dc5ce-297a-42cc-98cb-79199f8bd8ac	4516	2015-04-02	Others
a7a4e50e-f0dd-434c-8f2b-fd33de7902bb	3539	2015-11-10	Serially sampled from an individual within 7 d
bcc0f4f4-a76a-4c60-9b9d-e8802fd70e59	3539	2015-11-10	Serially sampled from an individual within 7 d
dfeffe2a-594e-463e-aaef-13e47447b7d9	4493	2014-07-16	Others
19153953-67d9-48b0-90c1-805393f25dcf	560	2014-11-26	Serially sampled from an individual within 7 d
a7e82502-4875-43bc-a740-f601ab20d4a0	560	2014-11-26	Serially sampled from an individual within 7 d
7ba896f4-544b-4817-957a-7bd5e854fcbc	2730	2017-02-23	Serially sampled from an individual within 7 d
65682cd3-9b12-418a-8863-25495f8eb32e	2233	2014-07-26	Others
4b906a82-1e30-4a9a-b247-bd0315368515	1709	2015-04-23	Others
aa2e39bc-047b-41be-ae03-30539b3f2302	3599	2015-09-12	Others
ebac9400-bef8-40a6-b950-8b7ae5310a1f	1311	2015-03-19	Others
3a5e5699-b3d0-4829-b203-5638c8681ca0	1311	2015-04-16	Others
20397865-31e9-4f6a-8901-824ce842afa4	722	2015-04-13	Others
7edee72c-5b89-4535-8724-b456585cdc28	2796	2014-10-29	Others
b6a1af49-cfe0-46a2-99d3-428ec61106e8	3813	2017-02-08	Others
26f0bf7f-5ce7-4529-922a-222fc4941946	877	2015-04-23	Others
2cafacd2-6cba-4e04-827c-a79533057d4d	1005	2015-06-04	Others
22e66353-4bd1-44cb-bc7e-7b7461bd5776	781	2016-01-08	Others
598a82a5-8f12-4cd1-86ae-b70915afaded	1985	2015-04-24	Others
6a8613dd-7c69-4965-a123-fc3c89236389	2368	2017-02-12	Others
20e15b6b-f8aa-46ce-91f9-fe144c56d910	737	2014-07-20	Others
acc5887a-e399-4923-a57e-15b191066077	3647	2015-06-26	Others
70a52e61-b794-4ce2-ad00-90fb06e08ab2	2493	2015-12-14	Others
e3a511c1-ab71-4cdc-a3b3-8ffcc1be5eb0	4560	2015-01-02	Others
43363520-5e70-4fd2-8fe8-f609e72676b0	1523	2016-11-23	Others
baae3b5f-50ef-483c-92a2-66cfa264e9e3	3876	2014-08-11	Others
9ea301f7-9d2f-4ff9-8ad4-79d37897f6db	3385	2015-11-27	Others
ceece2f5-2ffc-4ff6-9111-03a2a59ad29f	3385	2015-11-18	Others
b3c0382e-434d-441b-8ff0-ec0fb0e7a74b	4506	2017-04-03	Others
366e8583-346f-4b49-b7af-f7bb292a11b9	1215	2015-04-19	Others
31cd0793-b085-49c1-b6ca-b4ebe313faef	1128	2015-01-03	Others
11098459-eb37-45dd-9c80-8a4cc07d0b4c	403	2015-03-03	Others
b8f8b273-dcf9-4480-af87-8000031b3fe5	3849	2015-05-28	Others
5bebbbb5-fdec-4a43-a5e2-c69a5726bbac	2032	2015-01-07	Others
1e377656-a3e1-4330-bfc3-b81e4856a4e9	664	2015-07-09	Others
19d04164-00b5-4a62-9689-f0c7a9fd3b66	576	2017-03-22	Others
e9cd2502-a83f-4fa3-ab6e-7d6fa175c90a	3671	2015-09-15	Others
ade734d9-760c-489e-9b74-7e8a24bb1c23	3671	2015-07-22	Others
ad0820c6-5e14-42fc-92d0-3f82fbe6f163	3190	2015-11-28	Others
930d9c2c-428b-4707-845f-38a3c6f04286	3190	2015-10-21	Others
ecd5aa6d-b8bc-4727-a452-d734170e8f53	4715	2015-08-10	Others
7f5103ee-5424-48f4-b259-7aae03a3029e	336	2015-01-12	Serially sampled from an individual within 7 d
0dcd0463-d0f4-41ce-bb5e-204f9b1c436b	336	2015-01-12	Serially sampled from an individual within 7 d
5fda9c15-4b0c-4197-b857-b1cdaa4702ee	214	2014-05-12	Serially sampled from an individual within 7 d
08bbe5ba-5a43-4a9f-9d9a-cff02440681b	214	2014-05-12	Serially sampled from an individual within 7 d
bee08921-6947-41ef-9371-a3eb960e2fa0	3952	2016-05-25	Others
bf153483-5d89-4eff-9cad-3f7f5ca3efbe	3957	2014-07-04	Others
5443c4e9-8b1f-492b-8aea-eca992e9ebc4	1875	2014-05-09	Others
1517e949-b965-4301-8275-736d0c8104ba	487	2015-12-30	Serially sampled from an individual within 7 d
9b4c2039-d0a2-4994-87c8-71ff80398957	487	2016-01-04	Serially sampled from an individual within 7 d
ee91be5a-cf28-4fde-a55d-859b7bf07640	487	2016-01-04	Serially sampled from an individual within 7 d
141d27ee-8010-40f7-b03a-8f9ec296486a	463	2015-06-10	Others
31c0b882-fe84-4a1d-97f0-bfcf9223d5a2	463	2015-05-01	Others
d720800e-a060-4273-a5f6-5a7252d44413	4346	2015-01-12	Others
75c513ae-d45c-47ff-aa1b-5c38effa4df5	2595	2015-01-12	Others
adda06da-c1b1-4772-95ec-e86120be7217	3668	2013-09-27	Others
b72ea84e-be80-44d0-8dfd-79d65815da77	3820	2015-04-02	Others
b3a0fc33-4420-448f-9202-7657048f6c3b	3668	2015-01-12	Others
8630d9aa-182c-4445-96b6-700f80359de9	2950	2017-02-13	Others
6d90784e-96ae-4098-9d48-bb1b56ff5ad4	2439	2015-01-01	Others
9fc16416-1ea6-4d82-8732-d7ddbdb66dd0	3401	2015-06-06	Others
4172c59f-fa91-4508-8fff-69acfb08744d	1468	2014-01-30	Others
f6329b4e-cffa-4f3d-9163-4f987f36b2b0	4853	2015-04-21	Others
4d6cc217-7760-4075-ba54-33eefcad64c2	1745	2014-01-24	Others
17847b25-ef7a-40c6-ae0c-f2174434184b	534	2017-01-18	Others
69f602b1-a826-4c31-8cc0-56775e3bcbc4	2352	2015-02-23	Others
325e1f3e-9bed-4a8d-a71d-9dcdad09d56f	1139	2015-01-28	Others
65c202e8-a015-4e3c-b3ba-a3e5812382ea	2238	2017-03-13	Others
45df4e7b-f8e9-47f2-a040-b283c1f44a54	1584	2015-01-06	Others
ee6b6f2d-49a9-4908-b368-cad9bb01395a	4739	2016-06-17	Others
90c5f419-ecb5-4ebf-9a5c-baa618abe2e9	3142	2017-03-29	Others
d5d59965-d57e-4251-afec-9ef6dd348574	4332	2015-06-25	Others
6059406e-4be2-4701-9a73-356f7c2ba063	2133	2015-11-19	Others
b20da09e-c5df-4991-8f04-c472c0b54bf1	3741	2015-07-16	Others
295f4ca8-ad52-47e6-9724-fec072950701	79	2013-06-17	Others
2dd94d7c-b1c7-4ec6-92ff-169fadd3afa9	1037	2015-11-19	Others
a3ec6b40-37aa-452a-a031-8420da61e26c	3464	2013-08-05	Others
dca0ed3d-fcf9-40a8-a61e-30128d6339db	4432	2015-08-21	Others
4b199bae-eed2-497a-9a0f-862297eba2b2	1695	2015-03-25	Others
a2dd91b9-2a76-412c-a555-f718086dbc63	1695	2015-04-29	Others
bc866690-0a3d-4fda-8b66-69e947f9def7	3906	2015-01-07	Others
0c0ae4f7-e282-4b67-95d6-ef7a834d0b7d	287	2014-09-20	Others
7e783c93-bcac-4b20-b545-eed9e9b535d3	2789	2017-02-17	Others
fac2d0ec-6d8a-47ba-87b9-4db2b46eef89	4932	2014-07-18	Others
260f2e5f-7b7e-4cb7-979d-655d1bd68a58	855	2014-04-02	Others
7cd4e42f-372b-4ae6-babe-84d5be29575f	2229	2015-01-12	Serially sampled from an individual within 7 d
864eec4c-161c-489d-b06b-915c243e1587	2229	2015-01-12	Serially sampled from an individual within 7 d
bc4ea83b-a1b9-4245-ada0-66a4fc378112	3902	2015-11-14	Others
cc8c4d0a-8d05-4a5f-9e8f-2cbf35f6e51b	4180	2014-09-25	Others
ad0062db-d89c-448d-8a9a-ceaa14bbd2b1	3651	2015-01-12	Others
dab22bc2-9656-46ac-baed-4676a16f5479	4403	2015-07-06	Others
4e50984b-2a1d-4c3d-a02b-fbda35e67b1e	1764	2015-03-24	Others
2afeeaf6-d70e-4cd7-875b-4495723c42a1	959	2017-02-16	Others
e80a75a5-1ada-4d18-9b49-a327ad044315	4635	2014-11-27	Others
9b22fb8d-598a-4809-be66-3a882f05212c	3321	2015-01-12	Others
a56db089-65fe-4b01-b647-ab43425fbf00	547	2013-03-26	Others
df44760a-bf8b-4289-b5bc-a3eed3e94ad1	4483	2014-05-29	Others
cdf611ce-1723-4517-8208-0d9b8fcd8f9e	4209	2015-08-13	Others
8a005167-e793-4e8f-8226-ca4480a84017	3029	2014-02-15	Others
049be717-0aa1-472c-9c15-e44df4bb68a4	126	2014-11-26	Others
91f5f63f-f6a3-4e4a-92c9-7f873434f010	126	2014-12-11	Others
30726b42-4011-4479-97d6-857f66732465	1096	2015-12-09	Others
b11eb3ef-6acb-4255-9d8b-d089291ea4ad	3720	2014-11-25	Others
5e065f87-1fdc-44c9-8716-41efd3480da6	2073	2015-01-22	Others
92ee8e17-d4d9-4141-85e4-524c6026820a	1903	2014-12-22	Others
559032ce-3215-48fc-9bf1-1ea708befb2d	1903	2015-03-16	Others
c9eb2cf8-dc23-4771-b6f2-c5600edbf836	4131	2014-03-03	Others
662ba26a-c93f-45ce-bb65-0965a9e5fad0	2255	2015-09-23	Others
d296b714-90b3-4f60-80b2-ad2a6899635e	1845	2012-11-15	Others
6d41aff5-5abf-4037-88d3-85ee0cfc27b3	2430	2015-03-17	Others
f8429c9e-1bdd-467b-aecf-46f26fd6a92b	10384	2013-07-25	Others
9893d2ff-2df4-413a-a276-b3f29b057ebd	3286	2015-02-12	Others
76b3578c-e905-4d0b-8169-17fd3570ff7e	2612	2015-02-24	Others
d4362b8d-56db-4a6e-b66e-4b90c2073754	4113	2014-09-05	Others
c86b878a-c199-46e7-8b7a-476ff8509520	4113	2014-08-01	Others
f6c13bae-4c9e-4cbe-9c79-51eafecd6c39	4860	2015-10-28	Others
46ef997a-bebc-4679-bc3b-35f252994bc3	1611	2015-11-10	Others
30c252c8-23e7-4b22-8504-093d888c296d	9984	2016-01-25	Others
6f5679e9-91a3-41ab-957a-3fdfa8013914	2466	2014-03-10	Others
255f79e1-00c8-4336-9f66-3145959a603a	837	2014-12-08	Others
2518727c-9db6-4a8a-aca2-cbaa330aea0f	830	2015-09-04	Serially sampled from an individual within 7 d
a23631f4-ff76-4c67-b591-6a62cbfc91b2	830	2015-09-04	Serially sampled from an individual within 7 d
0de2a897-59b3-44ae-9f9c-01f46a4d784b	338	2015-09-26	Others
c08d2bf8-78f6-4b0f-a8db-764e91c651a8	3983	2015-02-17	Others
551010c4-58e3-4d20-a4b0-83e91737bab1	1889	2014-01-20	Others
9f81a4b9-e922-4bb4-bc87-ce1408a43d94	3395	2015-07-14	Others
8d857bf4-4367-4d4f-9eb9-87169ea26308	3087	2011-12-15	Others
25e6ff2b-6390-4908-ac7a-1b6df839ac53	850	2015-01-14	Others
5e72c1cb-e480-423d-8c9a-b618c0964f2a	2083	2014-06-04	Others
546c86a7-de60-44c9-a67e-79d4dac4ae86	1877	2011-12-22	Others
79642493-772f-46c1-8c3b-67bc86464864	2677	2016-01-15	Others
dade9234-2819-4229-b6fd-7e8ea6e726bb	4406	2015-01-28	Others
b23d22b6-6874-48dd-b645-9415d34d073b	2193	2014-06-03	Others
6396b6cc-a60e-4476-8b04-f79219368a4f	2193	2015-01-12	Others
ec5a3f42-558e-4bc8-ad8c-cc37d15919a3	1083	2016-01-21	Others
c67cf900-07ea-485b-a2ee-d0ae2d2ad5bf	4007	2017-03-06	Others
2657f979-ed2d-40e9-a87d-42ea3f652ed7	862	2017-03-08	Others
adc30969-085d-4be1-ac14-0aa3434fe6b4	1554	2014-05-11	Others
cac26697-3027-4ec1-b2c5-5ae2e4190ea6	4145	2015-11-10	Others
8c2ccf9d-4502-4a90-acb6-4928b5de2e4c	3067	2015-09-09	Others
bf2c7948-3992-41fb-92ab-f4a6da01ea51	3962	2014-07-31	Others
621fb807-9c27-4e5a-8500-8c35fcabce21	2172	2017-02-09	Others
c8bdb407-1644-439a-bf3d-bc106077ab6e	4119	2015-03-30	Others
7b7dffae-b9f8-4538-a9f0-2a3f176a76a3	2728	2014-08-29	Others
f67f85eb-775e-4267-96d4-78fa2da2b122	3257	2015-07-31	Others
96c76ff7-464b-4ea4-a259-1761f011d099	3257	2015-06-30	Others
a43fcf4b-aa8c-473e-9968-0f4c2cbeb4d9	1659	2014-11-19	Others
56fb3f51-0dd4-437c-a83a-65164b32dadc	1935	2016-11-22	Others
be1d4097-af3e-4188-bf6b-40c113d7009a	3941	2014-02-26	Others
5e2f25b1-0411-428b-979e-2d4fae90fe99	2076	2015-11-25	Others
fb1f22fc-eb81-4e60-91ce-cdf9d329b606	4937	2015-05-19	Others
847d940d-113f-4418-a816-b22c4afc5bec	2914	2015-11-18	Others
7c7d99d2-6cc7-4af8-ac28-bd6329f7c333	2748	2015-01-12	Others
9aaac0bb-3f3c-4290-ae6b-050e818c3cc8	3313	2016-10-19	Others
298d1c67-bdcb-468e-91ee-0c487589dadf	931	2014-08-20	Others
afdedc7f-ba03-4927-9eb8-7eb5d5d34117	3702	2014-07-20	Others
a82e952e-bab4-4fd2-97eb-4b4e9f2a6e57	3553	2015-01-23	Others
249601e4-69a5-4090-aff0-dea0b89fc63a	820	2016-12-01	Others
7db4805b-65fb-4c88-910c-1a425bad745f	2771	2015-01-12	Others
600beff5-ba8b-4665-9ee8-66154a4329bd	2124	2014-01-31	Others
eb4ef4d6-8655-41a3-ac78-b09d9c3843ee	1995	2015-04-09	Others
c7124050-26fa-4b7e-a540-1e2b191bcf11	1995	2015-02-21	Others
7fdc810f-e203-4c01-8de3-149dbd4471ad	2811	2014-05-28	Others
987c1bdb-f4e4-45c2-b48d-2e3a07c9d449	3281	2015-08-16	Others
58935d9f-662d-422e-8adb-a93d17f14d61	78	2014-01-27	Others
c91c8f2e-c43b-43ca-9731-a1ec41542c59	4124	2015-12-16	Others
79d13e9f-7517-442f-8509-616ad5ca2c07	2685	2014-06-18	Others
00578919-1e88-4ea1-99af-e71a96b9ebbf	6	2014-11-18	Others
59b5966e-6628-427b-a41c-c24188120cf5	1989	2015-06-18	Others
14579db7-8755-4931-a67c-679bf8c5d28f	471	2014-07-07	Others
c8994b64-83be-4faf-81ab-c97108b50723	10090	2017-04-20	Others
958fb59f-ccd5-4faf-bed3-30d01b55154f	3234	2015-07-30	Others
974e588c-a9f9-4d4c-a421-f8d7249a2ccb	3234	2015-06-24	Others
a5ef2dab-a779-4636-ac78-d0d0dd322f66	10068	2017-04-19	Others
08a003c5-862b-44b7-b248-b7a18977061b	9958	2017-03-11	Others
9e4c4b01-ac68-4547-8060-ca45f2a3233a	3381	2014-06-17	Others
bbc49038-f19e-4357-b6eb-39155482856c	592	2015-04-09	Serially sampled from an individual within 7 d
1a4b837e-2476-4bbe-a767-8bbe6f9d838f	592	2015-04-14	Serially sampled from an individual within 7 d
6e758fc3-8c22-4601-becd-039bd3c35a5a	592	2015-03-04	Others
b93ced8b-4120-49dd-a27f-2f1ae184da0c	3853	2014-12-15	Others
69640f61-74a1-492f-8cd8-16c075801cd1	2339	2014-10-15	Others
2d5a31b1-fda0-4b5b-b610-e00a661c0fe3	1023	2013-08-14	Others
339411fd-447c-408b-949b-a4b6785409f1	1163	2017-02-28	Others
abdef6e6-42af-4dba-a4f4-b7c9f19b4e17	3630	2014-12-02	Others
2b7285b9-e6e5-4556-8397-0e749e87f3d8	971	2015-10-22	Others
f8bce121-e5cf-474e-8bce-fe825ebb2e57	4891	2014-01-13	Others
7b3540d2-4459-4fac-be61-bf6b17774dd5	10044	2017-04-21	Others
ffb4d6ec-c0ab-4f99-88e5-b90af6c38a0e	5015	2014-08-26	Others
e629eca4-ab06-41cf-84b0-1d5588eeaa50	4600	2015-08-16	Others
cb43142a-b883-4367-befb-cc9b8bd404ce	9945	2017-03-25	Others
c40a8fb0-ad62-4343-8cec-ed513fe06a80	1916	2015-11-06	Serially sampled from an individual within 7 d
5652f5c0-d8fe-48cc-923b-656f029ba927	1916	2015-11-06	Serially sampled from an individual within 7 d
984db46a-bf64-43f4-9d47-af225ae5ad5a	3278	2014-03-26	Others
e4a52168-955c-4c1a-a2c5-b06eab32110c	4575	2016-09-21	Others
f298860a-3b00-4b7f-b3bb-9165956d69aa	4795	2015-01-12	Others
a81cc574-7d3f-4efe-9a9a-75dd1ffdd3f2	1714	2010-09-17	Others
2a8dc590-5282-45b9-b090-a91a574ee2fd	125	2015-05-20	Serially sampled from an individual within 7 d
048f9160-67df-496e-8941-dba623aed619	125	2015-05-23	Serially sampled from an individual within 7 d
d3490923-f14a-40bc-955a-98e409cb8ac2	4298	2014-08-31	Others
fe28b6b7-094b-4712-bf84-f84733953ebc	4986	2015-01-12	Others
48efc16c-8430-4b05-8afe-ae2d24d3dabf	1652	2015-09-02	Others
abe5ba42-5234-4cf6-b71d-24398836c74d	3631	2014-03-21	Others
01d6f996-17bc-431a-9b1b-a71fe62f2430	48	2015-05-22	Others
5418b9aa-b1c3-47ce-a22f-2c491885c856	1873	2015-09-02	Others
f30b9aa9-cd23-4696-a132-c3ae18bd3681	4803	2015-08-07	Others
6812c0b6-6d3a-4fc9-9f3b-a7fafcc666aa	2304	1900-01-01	Others
8c95dd25-ae20-4983-afb2-83936855274f	9973	2013-05-08	Others
0cc64aff-2e03-4ced-8364-45dae88628c8	311	2014-09-30	Others
ce337a35-16a7-4a66-86b8-e648060f6f5f	3509	2015-07-14	Others
a65bf238-2d2b-4e7d-bd63-39daca0c0ba3	3509	2015-08-18	Others
64552dd7-489d-4344-8b44-2e0f577015fb	2210	2015-11-27	Others
7be86c54-88ec-4889-98ab-6b937873a8a0	2735	2017-03-29	Others
3a57c02f-7d40-469e-9ebd-a5f3c109547c	1310	2015-12-22	Others
618f8ff3-fe90-44a3-b36d-80dff5b706b4	2161	2015-05-06	Others
e12b48d5-9df4-4687-9b68-ddd0abce87da	4510	2015-01-12	Others
bd17f420-8a84-4c8d-84b8-0051be13c892	3920	2014-01-26	Others
9ce85f6a-8c43-4344-880e-50181e259209	3353	2014-08-03	Others
bd469419-9c7a-4caf-b369-35a315a6b1b1	3925	2017-02-20	Others
b5e81ee2-c03a-475c-8ee5-860b33cd95f2	3805	2016-01-22	Others
fc97aec8-d075-4a74-8256-3ff3e1cf6b9b	4961	2015-11-18	Others
9488cabf-335b-4832-bded-29b87eda7caa	1062	2015-09-16	Others
2ee46756-6893-4287-8f2d-e8ed0685f720	1062	2015-11-09	Others
f07651e3-be84-4943-88ad-7750de57e3ab	3002	2015-02-03	Others
8891a76d-11be-4feb-a4b5-a6990c6172c4	3002	2015-01-19	Others
d14f91fd-5bf9-42db-9be7-a9ccceaba7a7	4269	2016-10-21	Others
3987b058-4d58-48cf-9633-daf498688694	1291	2015-03-25	Others
cfaade60-4213-4cf5-ab7c-4a534f115d79	4241	2017-01-12	Others
78399f62-8ca0-4478-a3cd-3b812a2b0d8c	2650	2014-03-28	Others
918d10f7-5c0b-4bb6-8278-abfbb36b4e46	3165	2015-01-29	Others
93df0960-bb25-4291-a58f-914f9f59e489	575	2014-01-14	Others
0c0d7ca5-d2ca-4f41-9aa9-de7d438e2ede	288	2015-05-25	Others
a5557caf-7055-4f01-90e7-89a835a8a4a6	3493	2015-11-02	Others
9977e3ec-530b-4082-a278-b2a37b4427ff	853	2017-01-05	Serially sampled from an individual within 7 d
10fb2160-48d3-42fe-8607-5c9b6c02a7eb	400	2015-01-12	Others
bafd75c9-dd8b-48b9-8011-053b1da9779b	3881	2014-07-03	Others
69095621-dff4-4109-a14d-8ae90485de4e	2332	2015-06-04	Others
7a61f59d-2dff-4e19-a5a0-0526f9086127	2703	2014-02-12	Others
d1afe753-0bc5-4ef8-b1e3-ebdf343a89ae	4279	2015-03-05	Others
dcdbf55a-1dfb-4c5c-8387-534ce82d7b89	4434	2015-09-08	Others
0975de12-90b8-4cc5-800a-1c3dba1920b8	231	2014-02-24	Others
697bd99d-f81e-4ab7-b72c-10e021d44638	2344	2014-11-20	Others
18d4479b-3523-40cd-82c9-13ef306225d4	555	2014-06-13	Serially sampled from an individual within 7 d
38f0e45a-a4b3-43cd-a9cc-d61cd0523dc2	555	2014-06-13	Serially sampled from an individual within 7 d
ab89af38-720e-48f1-9c5a-a57e2e993ff4	3620	2015-02-25	Others
742de7bd-cc3b-42fa-812a-cbd58470e009	823	2015-06-27	Serially sampled from an individual within 7 d
24a11fc5-997b-4d7a-b1ff-e6f8bff3bfbd	823	2015-06-26	Serially sampled from an individual within 7 d
4c32f23c-e9d4-4c48-847e-1bf4276d976f	82	2015-02-24	Others
02c666b1-a704-4eaa-aac2-37d5925eb4f1	82	2015-01-07	Others
936a67e5-f33a-4c02-b37c-388b6175c44f	3195	2015-01-19	Others
3e751f46-a1b5-4aaa-9660-7c9e07efb92b	1400	2015-04-27	Others
7c11c420-8280-4e4b-94af-c32720a1884d	2738	2015-01-12	Others
f9abf877-1081-4c19-a179-78cb4218d8cb	3276	2015-01-13	Serially sampled from an individual within 7 d
98301917-f3f9-427e-a071-e004918f7169	3276	2015-01-13	Serially sampled from an individual within 7 d
9e49d0c0-9421-4de9-9e23-8c8d0a5369c0	3380	2015-03-27	Others
19b8bd6e-02df-442c-95e9-2ca906d90943	573	2015-02-02	Others
3db996e1-bb8d-4cd6-9214-c0280d60db8f	1388	2014-08-26	Others
538bf62d-06ef-47ce-9a90-d88d6f34c6f0	1858	2014-09-29	Others
6bf984d0-5fb4-425f-8ffd-fa725fc930fb	2397	2014-10-31	Others
442ba9a7-5d58-455f-adfa-d97dbd1ab7ca	1550	2015-01-12	Others
646f9c80-b3ef-46f3-9d13-e827dcc0947b	323	2014-02-06	Others
ff68c53c-8fad-4e93-abaa-328d685602d2	5006	2016-10-26	Others
5c211cc2-0068-4777-a4c2-f01777290004	2042	2014-07-09	Others
a10bd111-2417-4660-9268-3198d3d0a5cc	2766	2014-06-16	Others
02a75dbc-96c8-49ba-8407-1d76675b01a6	9954	2017-04-13	Others
8667eca5-ba7f-4aa2-8df0-4e1f36689b49	2954	2015-11-03	Others
eec30932-ee32-42bd-a0d8-54b7139193ee	4741	2014-02-13	Others
648bcc49-3083-4ec5-be73-0047ee67a31f	2216	2015-12-04	Others
2beef416-406e-4818-b9ea-344c421c2cee	984	2016-12-29	Others
47b2b5a7-4133-4747-8b18-df98ad323368	1626	2014-05-17	Others
6f29989c-2d7d-4775-922d-a25a88c9accb	2465	2014-08-01	Others
f7031947-8a3b-4edb-a799-ae98707184c6	186	2014-02-14	Others
b7a7d35e-6045-4b3e-be91-a9d07a2835d7	3827	2014-05-13	Others
c6c2eb74-27a0-4f67-ae6b-506938924007	4092	2015-06-11	Others
749e15df-5a79-479f-aeba-b270b24aa121	2574	2014-01-28	Others
5954d641-6851-4de6-b665-d348be8b4f52	1980	2014-11-07	Others
68316750-9d3a-4de8-9086-8b749b7bc1ce	2307	2015-07-17	Others
42cb6a80-6197-4c9f-8eb5-2676306978ce	1514	2015-08-03	Others
015fd748-2e21-44e7-9937-fd9363e04bc1	34	2015-01-12	Others
dc861455-68c6-4361-89e7-76e6bf43b436	4431	2017-02-21	Others
0e4ba1d6-38e9-44dc-af28-2b22112b3761	347	2014-02-13	Others
3ee78b1d-dcf7-4972-97cd-51604dc1182f	1412	2016-05-18	Others
19f2040b-6cea-4d70-b97d-bf176274ad8a	583	2015-04-28	Others
3975c9f1-e763-42b8-a0ae-d4f79353127b	1288	2013-11-28	Others
817b32a9-6026-4e59-b0b9-4832c339a693	2844	2015-01-12	Others
b1cae1fa-93d1-4051-afa9-1b4f55ba933a	652	2015-01-12	Serially sampled from an individual within 7 d
1d937583-18bf-4fc7-913e-b9ce18758be6	652	2015-01-12	Serially sampled from an individual within 7 d
0501d5d1-4efb-42e6-8c47-3bc105fa7259	138	2015-01-12	Others
77ea229d-d24d-4ed1-b2d9-a3b50c46e99b	1864	2015-04-09	Others
53b83ffd-d121-4a9e-9e78-2786d9cbfe0a	1864	2015-06-02	Others
cbc13319-9fc3-4e69-b254-774625bb03b8	9946	2017-04-04	Others
df3d237a-a150-4af0-8f84-2f88c6ea7aee	4482	2016-04-20	Others
5531a117-bad7-4897-8400-8efa063b2767	1895	2015-07-02	Others
0b23587d-e324-4daf-a1ed-a623c4aaab1f	263	2014-08-19	Others
6750b41d-cbcf-4b23-8e39-04fe2554f641	2285	2015-12-28	Others
025e9106-aa35-4690-886f-3a71a3f100a2	69	2015-02-17	Serially sampled from an individual within 7 d
62c3c94c-efa7-4ba4-90b5-91e161d3b6df	69	2015-02-17	Serially sampled from an individual within 7 d
72e95933-dd00-4d1d-8f82-7fd5ca09d50f	2544	2014-05-25	Others
e80cc174-b429-4097-a319-ad466ff5d2ba	4637	2016-08-03	Others
f05b5a9d-5a96-4fcd-84dc-bd18f33958d5	4762	2014-03-01	Others
b34ba8e3-cbed-48fc-8269-0c9c033b451c	1982	2015-06-11	Others
344fc6b7-9f84-4654-baaf-7c26f3eb387d	1175	2014-07-22	Others
2584fff6-1a4c-4672-8a2a-19cd71ecd069	844	2014-08-11	Others
e632ae37-2949-41a9-aa2f-3cb2902e7a3f	4601	2015-12-16	Others
0a971121-beec-46df-b5d9-06021ee6f155	251	2017-03-26	Serially sampled from an individual within 7 d
221ecf30-3f96-4afa-845e-1f9f0641b3a8	760	2015-01-12	Others
798bb62e-c033-463d-96f4-772faf8726ae	2680	2016-07-11	Others
8e370ad3-e3c5-4b6e-ab95-d2faf29cb12b	3096	2015-08-17	Others
ad3a02d2-ffba-40f1-836e-4f71eefaeec4	3655	2014-06-24	Others
0d3fafbf-ca88-451f-aae3-84628fe376ee	9962	2017-04-18	Others
beca7876-0b25-4476-a766-43cb4c32f7d5	3950	2015-01-12	Others
44d284f3-1333-4bea-b2a2-a55602b27db5	1564	2014-06-20	Others
2feb5b13-3037-487d-9106-24a53947954f	1084	2015-04-17	Others
a8afd98b-de1f-469b-9d96-c385672ac851	2365	2014-06-12	Others
dc683e61-8479-41a5-a251-7ee78f90187c	4430	2015-01-22	Others
31735f13-2ac9-457a-8035-cc26a93e6ba7	1121	2015-06-23	Others
67d5c6ff-1f95-4beb-8fae-8efaa688d9dc	2295	2014-11-29	Others
ef061db0-f76e-4df7-a7df-3a6866e24e8c	4744	2015-06-05	Others
2e25be8b-5597-4b0e-8549-79a2619b414c	1048	2017-01-31	Others
25091862-281c-40d0-b30a-0dd272e336cf	827	2015-02-17	Others
f98e9f08-16a8-4152-b39c-30d6d3e0ae00	10117	2017-04-20	Others
6a6d83de-6c1e-46e4-89b4-be651a7deff2	2363	2015-09-23	Others
85ce896b-8e39-443c-8e4a-b6b85c96d512	2944	2015-01-26	Others
c8d1b111-de46-4897-b404-f5318d78a589	4121	2015-02-16	Others
cde6618f-48ac-45d1-adb6-0b720419512e	4206	2015-01-12	Others
2e04a7fd-4dad-4340-af41-12c50b2359a8	1042	2015-05-07	Others
0e33d927-2dba-4f00-b9be-b9358637ece7	33	2015-05-18	Serially sampled from an individual within 7 d
dca86f92-a473-40ac-ba65-7eaeb42b92d6	33	2015-05-18	Serially sampled from an individual within 7 d
035d38bc-444c-4dea-9e3c-5543a32f36cb	97	2015-05-24	Others
214b04f0-49c8-48b1-a0c4-7110f067b271	743	2015-03-24	Others
78d9c384-d740-42b3-8cfb-6ba897886add	2663	2015-04-21	Others
cc88b230-c43e-429a-a0ad-8cadc149199b	4178	2014-08-26	Others
cec428bb-f142-4f12-8410-c49e4bc3fab7	736	2015-03-13	Others
401d07f8-d788-4e01-94c1-30e1421284ec	1441	2015-11-18	Serially sampled from an individual within 7 d
6f2f45dd-255e-4d7d-9c5a-69063bed5ad5	1441	2015-11-18	Serially sampled from an individual within 7 d
45cae357-e9c4-49c3-a9b7-9b197f3cb7ad	1583	2015-05-14	Others
42cf7141-4b8d-4555-a5e8-4af84f260de8	146	2014-07-03	Serially sampled from an individual within 7 d
05bce2b7-124b-403d-b0aa-25fa0eeb854d	146	2014-07-03	Serially sampled from an individual within 7 d
8b39099e-3f89-4412-9d4b-6aea86d3fffb	3052	2014-05-19	Others
d17acbc6-eee1-4ba6-84b8-f8f588f63baa	4274	2015-06-18	Others
702131d4-6083-48cd-9f80-c1925550b690	2480	2015-03-21	Others
e54c87e3-d628-4bfc-b967-75f1a963762a	4583	2015-11-23	Others
4ae8fb4d-58f1-4f62-bd91-051ab65f8db1	619	2015-01-12	Serially sampled from an individual within 7 d
1b92c228-3243-4b78-aebf-e04dd5b194e9	619	2015-01-12	Serially sampled from an individual within 7 d
b5626548-3693-4495-a1f6-7066a9d86f9c	3798	2015-01-12	Others
724e6c9c-88d0-4165-a2a9-ccb65d62bf50	2526	2008-01-13	Others
b29003d2-fab8-4eff-bfd8-b97ae75379a8	468	2014-12-05	Others
144b9703-c9d2-4505-8eb1-4b8137c369ff	468	2014-11-27	Serially sampled from an individual within 7 d
bc4a2566-874f-4172-8a73-3acea80717cf	468	2014-11-27	Serially sampled from an individual within 7 d
82851ace-f467-4d2c-8206-1e9f4f7a62fc	2869	2015-03-09	Others
4ded4ced-29ed-4812-8748-f6ed615e58b9	1758	2017-04-06	Others
6e7b4b84-3cb0-4b36-8e1e-2331614cda55	2456	2015-03-24	Others
253bb0c3-2c61-44e1-ac98-ff3a51ad910e	835	2016-01-14	Others
9b5d9aab-a8ff-4f7e-9936-ce369e08bbb8	3323	2015-03-05	Others
c2aa282c-cea6-436a-bdc1-446c903eb578	4027	2014-11-26	Others
902ade1c-0382-447c-9d24-b5059f186766	1314	2014-08-19	Others
f8407410-4e74-4c21-a050-f6ff6f3730c6	4879	2017-02-24	Others
5f81ee97-6e14-4edd-a61d-280dca24a1c0	2113	2015-03-30	Others
4b27dd9a-0bec-47e8-af7a-13e7c7a9a8b4	1696	2015-02-15	Others
d156fc5c-2dd6-4179-a92e-9e70fedf1c6a	4271	2015-05-13	Others
7c325cdb-1a43-4173-957a-a3510d852c47	2742	2014-01-06	Others
ef2f6c40-685e-4325-9bb1-880330e7f017	840	2015-02-03	Serially sampled from an individual within 7 d
256c3f89-0c11-41ef-87aa-d258932bec06	840	2015-02-03	Serially sampled from an individual within 7 d
424bf237-a643-499b-a02f-867b30380281	1499	2015-01-12	Others
3cca69e7-3d69-42d3-82bc-b954510ae244	1364	2015-01-20	Others
a2bfb7b3-b069-4195-bea5-d5869104e0fb	3443	2014-04-04	Others
82c3012d-9620-449d-9b7c-1a3616aa995f	2876	2015-01-14	Others
17cf9511-0a6c-4310-b7ca-5d89e1a2e080	539	2015-12-04	Serially sampled from an individual within 7 d
e0ec681e-ea2b-4605-9bfa-d03b3b61c9a4	4477	2014-01-15	Others
c841856e-8d6a-4a98-ba3a-df8ec5d694ec	2150	2014-02-27	Others
f0a0d178-b024-4839-9ffb-84b921ff96a1	4768	2014-09-18	Others
cd702d38-7815-446f-be92-e1ab251f4f9f	4202	2016-09-23	Others
d66a8914-e040-46e8-8b21-c7a40580cc2a	4339	2015-06-10	Others
c256f7fd-e538-4ef6-972d-ab1357d302cf	4023	2015-07-14	Others
b96eda07-cdcf-4115-a227-5251afd7226b	3857	2015-01-12	Others
8c06cc6c-436a-4918-bbd5-4404d34931dd	3063	2014-07-02	Others
0e62d715-5daf-4db9-b553-e889b77805ad	349	2014-01-30	Others
9ffc73da-b523-4bf1-b1d4-b7fddb1a5af7	3405	2015-08-27	Others
880c6a30-ad00-4550-836a-1e837c82bdba	10050	2015-12-29	Others
fc8048dd-76a1-4b81-bc65-c84486ba5675	2529	2015-02-04	Serially sampled from an individual within 7 d
7262cecb-d00b-4a04-a44d-ee81ed63dc5c	2529	2015-02-09	Serially sampled from an individual within 7 d
4d9bb47d-bc05-4ef1-9b32-68c28c9f5094	1750	2015-05-21	Serially sampled from an individual within 7 d
575569a0-9756-48f6-9901-325d00cde391	1750	2015-05-19	Serially sampled from an individual within 7 d
991c64c2-e765-4a33-8bfc-db31dd5979b9	3292	2015-10-02	Others
13ee89c8-9aa9-4b30-9793-b163d640f5a2	460	2015-12-22	Others
3ce294a3-7e9f-454e-8126-610042a79e6e	1368	2015-01-30	Others
a691c7c7-1142-480d-9b9a-ec6646b259f7	3512	2014-10-28	Others
95f85f88-7ea6-47dd-b649-84b1cba55ca6	3239	2015-04-09	Others
4fd5c484-a106-42d5-87ee-ca9e264120c7	1793	2016-11-23	Others
b82d8ec6-47d0-4a83-8971-34c418d1ff73	3838	2014-10-16	Others
d4a9fc38-3273-4131-bb05-8e7271144dd6	4311	2016-05-28	Others
da4efa03-46f0-4e2f-bf76-e3aacf3979f7	4394	2016-08-18	Others
41e60b1e-cde9-4e3b-ba53-eaf3baa23dfc	10340	2016-12-18	Others
3de9b997-0ea1-4a00-b547-5c877b9fe5dd	10001	2017-03-15	Others
afce6b09-c6c5-4eed-b030-ea9eabe39436	3699	2017-02-03	Others
1b168487-a9e3-4e79-9703-767e769631b7	608	2016-11-29	Others
773555da-95b5-4b29-b18e-d7cf89d8b54c	2625	2016-10-11	Others
b32e45df-2f04-41d4-86b8-17759a981845	3763	2016-11-23	Others
da5920bd-b839-4067-b9f3-3db65a8fe972	4396	2017-02-07	Others
f176e379-7cf4-46f1-83fe-f26c635444bb	4779	2016-02-25	Others
653c572a-2a37-473b-aa35-669281713eb3	1863	2017-03-24	Others
53b031f6-8167-4d27-aebf-ebbd5d66d114	1863	2017-03-13	Others
7a5633f1-8b6a-4bd6-bfe0-012081769b62	2702	2016-02-13	Others
00d6aac1-6220-4425-8643-1a3164c7a8ed	19	2016-07-15	Others
36666597-141c-4758-b7f4-a542934cdc80	1213	2016-03-07	Others
eba7481e-5957-431d-affc-bbe536eadd15	10270	2017-04-06	Others
ca1958ca-a7ca-41de-a5aa-5bdbdec0cc0e	4133	2016-10-06	Others
9983a1cb-aa07-47c7-a0cc-234263d55f33	3297	2016-03-24	Others
c0fc1a6d-4f8f-4cc1-b280-c2ebde09982d	3993	2016-07-21	Others
ed361cf6-7520-47ec-8f62-913ee7a7fc92	10111	2017-04-11	Others
ff204b94-b8a2-41c5-a5c9-aa6e9329a6ad	5002	2016-12-05	Others
c597c1dc-b3fe-4d5e-a64e-83486fbe4091	1896	2017-02-09	Serially sampled from an individual within 7 d
55336053-5084-4564-9031-50f200ace48f	1896	2017-02-06	Serially sampled from an individual within 7 d
b393cf63-cdcd-44e6-b004-d7347756af3d	1896	2017-02-09	Serially sampled from an individual within 7 d
840c6df3-8ce6-4ec6-ad44-94a78e22702f	1896	2017-03-03	Serially sampled from an individual within 7 d
96c14ae3-a8ab-4c5d-be24-52608eab081d	3256	2016-11-02	Others
d4c476ee-34c5-4c73-b2ad-f9badaedc6db	4312	2016-07-23	Others
1d575ddd-ea06-4f01-8753-da795faf91bc	647	2016-05-23	Others
0ffbe6c9-0376-4073-bff3-b1edfa835b84	647	2016-04-12	Others
9bb5be2d-6051-4afe-ad0e-3d386d0d61d2	10060	2017-05-16	Others
08971b01-0412-4c9f-87a3-713f9635c66e	208	2017-01-12	Others
428623b2-851c-4db8-8618-26bb6997d0f1	10005	2017-04-26	Others
06a50b7c-fdca-48ee-875c-e48d0448cdb5	173	2017-02-23	Others
3ed659ee-268c-437f-94b0-c6e449c1ca6b	1409	2016-06-15	Others
a5737ae8-868e-46d7-8ca0-abcb5740c7e3	3495	2016-11-04	Others
09a6663d-0181-479a-af00-bc14adf5298d	237	2016-03-09	Others
1154a471-3b0d-4828-a373-52edabf1a02d	406	2016-11-21	Others
ec2f8cca-ef6c-42f3-af4b-b66a9917fd4b	4704	2016-06-03	Others
b8a814a7-aea8-4da4-be60-0e58cc0102fe	10252	2017-03-13	Others
a9b15f5e-7f4c-4698-8dcf-77fbf0ee4e89	3582	2017-01-12	Others
c6a47319-41bd-439a-91fd-a3ea5c30e550	4089	2016-03-02	Others
dd5f38b6-47e2-409f-b052-f73f3b90da27	4446	2017-02-02	Others
71522bd9-ae6f-435a-ae09-0661859287d5	2506	2016-05-11	Others
f92fd32c-3b82-425e-9517-87abaab391b2	4903	2016-02-22	Others
1aa12085-e070-4d56-b7ac-9030ca3b7476	597	2016-06-29	Others
74fa07a7-4e04-40aa-8210-8005b3251074	2580	2017-01-25	Others
486abb60-6eb4-4214-814a-a69532e65fcd	1639	2016-08-17	Others
febb5d08-aa86-44f7-9be8-7de5ed4dfc3a	4996	2017-01-11	Others
ce5b04e5-140c-479b-985f-098377246d87	4216	2016-11-25	Others
b05802da-17fb-431f-adda-76ea4af41406	3709	2017-02-08	Others
1ec41806-ce9b-4696-8cfe-fe8ef23b902e	675	2016-02-03	Others
d4d67397-e409-40d6-9e37-059f59401078	4314	2017-04-03	Others
5ba122b7-bbb8-4a85-ad31-927182839006	2027	2016-12-26	Others
feccbf94-cf29-4d8b-b18d-69a4bd1ee584	1418	2017-03-13	Serially sampled from an individual within 7 d
3f2c87ac-c36d-45fd-98be-6d8fba86d676	1418	2017-03-13	Serially sampled from an individual within 7 d
bf07687a-26ce-4759-92e7-aeade19e55b7	10085	2017-04-12	Others
6e86ccd1-35b2-4017-8dca-8aafee145d06	226	2017-02-02	Serially sampled from an individual within 7 d
0949deed-3001-4354-8878-39553131f408	226	2017-02-02	Serially sampled from an individual within 7 d
bc9ff674-780e-4076-8215-3d09b749c0a7	3911	2017-02-07	Others
8ad638ad-c9bb-4993-a5b6-fb9686075a19	3045	2017-03-16	Others
a6f42c36-fe1f-4e98-8c38-e425ea962f4b	3045	2017-02-17	Others
017c0015-68e5-40fe-8ee9-b324089787a6	41	2016-11-19	Others
b1f97c40-cf0a-4fa2-91bc-730b9af09b14	3739	2017-01-13	Others
3d7c8c73-4718-43b7-8887-047723e43618	1382	2016-09-08	Others
e22f5cc3-d8bd-4f58-ac8d-735cf0aa1e0f	2641	2016-04-18	Serially sampled from an individual within 7 d
e6ecdfbd-c86b-4815-a3df-ac35ccb3325e	2641	2016-04-18	Serially sampled from an individual within 7 d
77f523ec-8a91-4a4b-bb4f-d356417e5752	2641	2016-04-18	Serially sampled from an individual within 7 d
89fd21fc-1c49-43f5-8e34-ee63592d748e	3028	2016-11-28	Others
d81cc8ce-89dd-45f1-80f9-41113665e1da	4355	2016-08-08	Others
42c5fc40-51e0-43ac-a870-3aaa31cfbb91	1513	2016-11-15	Others
c320e4fb-6d63-4d53-b638-2a412aee2930	4037	2016-11-02	Others
ab0f8f93-a4ca-4019-93fc-348cc71a193e	1482	2017-01-25	Others
41cbabae-01eb-41e3-83be-e91fd662c1ee	1482	2016-11-28	Others
715de764-2b9e-44af-864f-5e3669266be2	2507	2016-11-14	Others
3d557588-f151-451c-830b-18a1c3083a11	1380	2016-04-13	Others
e8a57baf-ce4a-4320-a13a-ffca379c697d	4652	2017-02-23	Others
a5f7ebfb-1a52-4c16-832a-442c70051151	398	2016-06-08	Serially sampled from an individual within 7 d
e774a1ee-b302-4bc2-a2b5-4620d96a2909	398	2016-04-18	Others
995098da-3db8-46a3-b4ec-d856dd524317	398	2016-06-08	Serially sampled from an individual within 7 d
70951da7-962d-4932-8ecf-dc98dc0ccc10	2491	2016-11-17	Others
567a0aa2-f479-4c07-af9e-ba6df0717328	1920	2016-12-05	Others
27b85135-250e-487c-874a-f3e5c58f5365	57	2016-06-30	Others
47f20162-2729-44d6-8810-a2a34a9ed69b	57	2016-07-27	Serially sampled from an individual within 7 d
02151978-651d-41d4-98cc-9c1d19364a34	57	2016-07-27	Serially sampled from an individual within 7 d
3c76af2e-61ba-4251-9a27-1106cefa00ac	57	2016-07-27	Serially sampled from an individual within 7 d
23675100-e5b9-47ff-9750-c47e76d19d95	794	2016-10-05	Others
f733ed9e-eb01-45c9-b9c6-db8c854db54e	9955	2017-04-19	Serially sampled from an individual within 7 d
04ae6357-f1d3-4c45-b15b-f0bdb6278d48	9955	2017-04-21	Serially sampled from an individual within 7 d
7dfceda9-8833-47ac-a42b-42da47fc6358	2777	2016-02-03	Others
30d64239-ca64-4f37-84ba-86a4c93de5e8	1101	2016-06-24	Others
d19a9f53-af2f-4bba-b7df-ea6493ad9a81	4275	2016-03-29	Others
b0694b3a-1bae-4037-86ce-1279ea655cba	3710	2015-08-14	Serially sampled from an individual within 7 d
b156fd39-2d92-4ff1-9313-46bc1d9701ab	3710	2015-08-14	Serially sampled from an individual within 7 d
b6e684c9-b351-4ce0-a3c9-e52b73bcd699	3817	2014-09-07	Others
f9c7c673-ff4d-47ed-bc52-c9a18ffa6169	4342	2014-12-08	Others
d6a1b929-d145-4679-9009-f0994bf7225e	4342	2015-01-08	Others
685db8dc-bf73-45b6-be95-0e7ea73fcd5f	2314	2017-01-23	Others
5747e1ad-720f-41b5-bb03-fb1913ac2766	1940	2016-01-26	Others
eb3efaa4-2a18-4bf0-9699-0d8fc3484e70	3701	2015-02-12	Serially sampled from an individual within 7 d
afdea939-222d-47f0-b9af-c014a6eb1fa0	3701	2015-02-16	Serially sampled from an individual within 7 d
cc179279-114a-4f15-8026-37005f9c1b1c	4171	2015-02-26	Others
307e241d-8cbd-468f-8d2b-113de3c0e041	1098	2015-09-08	Others
23cbec01-5965-44df-b7be-83713990fbac	801	2014-11-19	Others
fc6ccf1f-de02-411f-9791-1b5540d89183	4955	2015-06-11	Others
88707f64-94de-4f9a-aa3f-49b505169734	3000	2015-06-11	Others
e1ace34a-8f2c-4337-8a58-004e91195d3b	4520	2014-06-19	Others
66627dd9-6b5e-44fb-8ed4-faa5a23e7215	2262	2016-01-12	Others
4b85a12b-81ce-46ac-9b2a-fe4dd207b04f	1707	2015-07-08	Others
bd4e071f-59a4-49fc-a91f-a424656643ce	3926	2014-07-24	Others
040b87f3-af38-4ddb-86d6-abe17f2ad17f	114	2013-03-27	Others
ae8e026c-d8eb-4433-8326-18bec31f238a	3677	2016-04-05	Others
0d4177f6-daf8-4640-82f6-49625f3f34dc	324	2017-03-15	Others
2cdd6ddf-65b2-45d4-9462-b8c6ed10787a	1008	2017-04-10	Others
ff46a1fa-7995-4a2d-a7be-999a0f10ce35	5004	2014-08-06	Others
92fc40fc-42b0-4208-98d4-d4775b4f3410	3188	2014-11-24	Others
6e30b715-a391-4793-b815-49004768ac24	2450	2012-09-13	Others
5229afb0-879f-4989-b541-262de81f7483	1834	2015-04-24	Serially sampled from an individual within 7 d
5445dc4b-bc50-4e6e-ad25-f22238fadb4d	1834	2015-04-24	Serially sampled from an individual within 7 d
8db60680-5b05-49d3-9903-972f33ae8062	10053	2015-03-10	Others
86e079fd-3153-4ee3-8163-c9fc01214a37	2963	2014-07-18	Others
8cfb2807-843d-4b29-9708-bac5035e2602	3079	2017-02-01	Others
227c53b0-2ce9-4c47-9410-e1e542906212	769	2014-10-07	Others
37a46090-02c4-4fed-b932-d15d2b82bf87	1242	2014-10-01	Others
e277310c-296c-48fd-8bf2-41d56fe684e1	4531	2015-08-03	Others
878a752b-c6cb-4cc5-9e4f-1add7114ef08	2985	2015-03-10	Others
93f04840-40d3-4f13-99fa-b90bb8f6bbf9	2413	2014-12-19	Serially sampled from an individual within 7 d
6cbbbd7f-bcac-4862-8df0-7f7dd0432771	2413	2014-12-19	Serially sampled from an individual within 7 d
02fbdcd1-45de-4e09-b853-05f3c1e075b4	85	2016-08-21	Others
920d4eaf-8fa0-4def-afb6-8f5b100bbd09	85	2016-10-07	Others
7f9d9203-82d3-442f-a526-e120c6f8b713	2553	2015-08-04	Others
fabfe8ad-93f6-4b06-a730-b8e776871b57	4931	2015-02-06	Others
10fddd55-f259-43bd-ad1c-4e5359621d76	401	2015-02-09	Others
6f68928a-d571-4c26-85b3-08571697b99f	2468	2014-09-17	Others
5bf21591-7e7f-476c-9b61-98c3d639212c	2033	2016-01-12	Others
8d2a5dd3-ca56-4b10-b161-a271d6f2f48c	3081	2014-06-26	Others
a774541f-7586-4dfa-90b1-3566656ec43e	3534	2014-10-06	Others
43d99e3b-7aa8-4dfc-8dca-f7f664376523	15	2015-07-03	Others
9c18d595-0273-438e-a499-b2bd90992cd2	15	2015-07-22	Others
4530de12-387f-4fe1-83ed-9edd85c8e149	1573	2014-09-22	Others
df350dec-919b-4f5a-b809-0e5a1c816254	4481	2015-01-12	Others
3c08d41a-e9b3-4ecb-8874-2fd8a2db91c5	1209	2015-08-08	Others
78abcded-e73d-4e88-8372-1ab7aa91bb89	1801	2015-04-26	Serially sampled from an individual within 7 d
505d49a7-fd4d-42c8-a334-78c2de2dfb42	1801	2015-04-20	Serially sampled from an individual within 7 d
949adcf0-9ec7-4721-bad0-e49bb6245e91	1801	2015-04-26	Serially sampled from an individual within 7 d
bef34e7b-2a9a-460c-b175-35f756382f34	3953	2015-03-31	Others
dd77daf8-5226-431a-a0e8-ed5dc8c4fd26	4448	2015-11-16	Others
ef507c82-d4fa-49ce-b816-6a360be303e6	4746	2015-10-11	Others
c0808f0a-45fe-4578-8d16-d3a1ff361f1b	3979	2014-07-09	Others
7a3347f9-85d2-4084-b30f-91555558a296	2697	2015-07-26	Others
3996ce37-7fad-4210-905c-2bba46d45470	1296	2015-03-12	Others
abc9df09-0301-4adb-8451-bdc79609fc35	3626	2016-12-07	Others
f048a7a4-6cba-49e1-aadb-ed2dbb48b052	4760	2015-04-20	Others
f46c6881-4c80-4054-8ad1-3627d9898720	4825	2015-10-26	Others
bf0ebc64-0e2e-4dd5-8a2a-c227018f4933	3955	2017-02-15	Others
e7add2d8-ea52-424e-b6ec-b4c78d2eb97e	10016	2011-11-04	Others
1d82cfb3-41cc-45af-ae84-dac70efb12bd	650	2015-11-24	Others
95bac430-1ca6-4d18-9e52-63a417d337ac	650	2016-01-29	Others
eacb262a-0709-470b-98f2-583ef5ee4e6b	4684	2015-01-12	Others
f46ec64a-85c6-4617-9f1d-1aefb37d7aa6	4826	2014-06-20	Others
aefd3de9-c12b-4eef-b6f2-02d3edb2d830	3682	2015-05-01	Others
d60ab6e1-331e-4735-915b-2cfc1640fb7b	4334	2015-09-27	Others
d9bd7a35-f599-4494-a414-eb31dffe93ff	1166	2014-02-04	Others
5eba8ac6-e930-4d37-8381-2538a757e5d5	2090	2015-03-05	Others
a99791c7-f1a6-4b9a-bf5c-e92304e25e65	3577	2015-03-18	Others
75c3cc9c-2d54-40bf-899b-b19f31a61777	2594	2015-10-21	Others
c580afc4-0abf-4833-ae34-59e2b60beb83	10002	2013-08-06	Others
6246e188-a680-44d8-815b-e8d61f518b57	2175	2015-06-06	Others
67aa64f9-38a2-4a48-92c0-7173deb00f93	2292	2015-09-24	Others
0112f1b8-a924-48f3-a280-e9eeb8e4a4fd	27	2014-06-10	Others
d9fce55d-bc4f-4464-b478-2aeebd287607	4388	2012-10-04	Others
0c26a8e6-652b-43f0-82ce-206c15f7572f	290	2015-03-23	Others
30040238-5f85-4261-9cf3-6918cb416175	1087	2015-12-15	Others
6f288c2c-5bba-412e-bc9a-2db2c5d0d902	10039	2016-12-15	Others
76755ce5-0098-4e35-bd86-f5274af87ad2	2607	2015-08-31	Serially sampled from an individual within 7 d
fe87be54-ad0d-427d-b99b-5c6abec39991	2607	2015-08-30	Serially sampled from an individual within 7 d
0f34d42f-baca-4745-99a5-60b6ba1e8044	368	2015-06-12	Others
c844ee52-1d62-4a3c-9958-bedfc0d8e770	4112	2015-05-08	Others
7092bfcf-2931-42ee-9e35-c901b6b0d5b2	2490	2016-12-29	Others
beacfe63-c6d7-4500-9a22-a70ca7553a38	2398	2014-10-02	Serially sampled from an individual within 7 d
d61c847e-3696-4865-b2fc-fa72dbaca336	2398	2014-12-02	Others
6c07eb76-5430-4be1-a5d8-c03b530630d1	2398	2014-10-02	Serially sampled from an individual within 7 d
47912013-87ea-42d2-aab2-2a78e997f476	1625	2017-03-05	Others
25ab4b36-03de-4173-8a1f-b974769e3e7a	847	2015-06-17	Others
939fd7d5-7d8a-4984-9c9d-1dce550d4deb	10031	2016-08-12	Others
c59356e8-6c1a-4509-b4c0-fe87ff0b7c13	505	2015-10-24	Others
addb88dd-f6fd-428f-8f64-98d279b6f53f	3669	2015-02-18	Others
5f335a9b-c781-4569-8095-cde8c2b29620	2108	2014-12-17	Others
00e4681b-4f0c-4868-b852-42ef4fa8196f	20	2016-05-18	Others
384f85b3-8a9c-46df-929f-06f340b2ea18	1258	2016-12-01	Others
a27750f3-6328-4f60-8df0-cde521688b06	3441	2015-01-12	Others
c22517e0-35cd-45d0-a0b6-bc2cb40f82df	4021	2015-12-30	Others
22c79b1e-9989-421f-b091-3cf752f0bf1a	776	2015-04-23	Others
1f908161-6c05-44ae-9f6c-1967fc7c5214	700	2015-01-12	Others
fe9d0349-7593-4cdd-a33d-931f5aa0ac94	4888	2017-02-23	Others
1e70b761-66fe-49fd-b7df-4f52eb35b2f2	667	2015-11-11	Others
dedce898-3867-47f7-bace-173ee52f1d22	4476	2015-06-19	Others
316bb666-2569-4ac8-8885-3470f89a427c	1120	2014-07-21	Others
5fba4981-d011-4f45-b65b-141449cfbba4	2119	2015-06-02	Others
052bc64c-7720-4cfe-94fc-ad8e3bc7b18f	141	2015-04-20	Others
5e182ae2-4b88-47ca-bcaa-231594ef5d59	141	2015-04-08	Others
c8bb8951-fa18-4556-a194-0d60897bece2	4118	2015-09-07	Others
80acfdde-9b2f-44c7-b72f-a0dad9ba53b4	2829	2015-01-12	Others
241bf640-e329-40ae-b937-c7a2ae3d3bad	805	2015-04-14	Others
ccde4893-b2c5-4137-b9f7-a4d5b83ab6f3	4188	2014-11-26	Others
9b89ef14-1436-4293-aa9a-78fcdce44b83	3326	2015-02-20	Others
9c49c826-dae0-4012-ad93-7aca619eb931	3343	2015-04-30	Others
e27eb414-8894-44b1-b5fb-f0647aec3f21	4533	2015-03-15	Others
c8931441-3758-4084-933c-681168fcd61b	4117	2015-04-08	Others
ef65bb93-e535-4628-9307-e1c13cafd869	4747	2015-02-18	Others
312c7da7-df15-4d39-9c1e-ea2d2d05b84f	1110	2017-01-09	Others
acc9bb51-fc17-453f-a7d5-26f72bf683e3	3648	2017-03-14	Others
4a328f72-e351-4f31-95d2-5dff47132ef9	1675	2015-06-03	Others
147088a7-7550-469b-b5d2-86238ea39fc1	473	2015-02-13	Others
1454b8eb-10ba-4014-a53f-7c847a3a7063	470	2015-09-03	Others
64b5c18e-142b-4105-82dc-e41cb916726c	2218	2015-08-11	Others
5ef74bb4-dfdf-460f-abec-d756f896edef	2102	2015-08-21	Others
a9a337c8-6514-4ae3-8fc9-d45640448d14	3579	2017-01-26	Others
df02532a-d6d2-435d-8927-c94efecec10d	485	2013-08-10	Others
8f99dac8-104f-451a-aa73-fbc3c19f07b4	3124	2016-06-07	Others
d96ad37c-36de-4be9-883d-da49acc14a71	4384	2015-11-17	Others
4b3eaf33-f2dc-49f8-a64e-eec18b69a706	1700	2015-03-12	Others
22e18dd9-a9b4-4655-9d0a-53b18c1814d0	780	2017-01-10	Others
3263a9eb-4ca6-4292-a6d1-24764f1b1230	1140	2015-07-15	Others
5b705d40-f164-4170-875a-73738149be14	2022	2015-06-19	Others
0faad444-2f1a-4171-9c7c-1f0dda03e5df	378	2015-05-14	Others
e0c83834-302b-4a71-b494-96b1802eff1f	4504	2014-07-03	Others
9aa99c0c-d48f-433a-8fb1-52e521f1090d	3312	2015-03-29	Others
bbd718e5-7a20-4e89-8b0e-c3e97d65e6f4	3895	2015-05-06	Others
95425cf4-d5ea-410b-8b8d-31ac71b2dcf9	3229	2015-03-02	Others
31b086eb-11f8-4fbe-9bf9-2bf20b86e7e1	1127	2015-07-03	Others
274cc038-370a-4c06-8b9f-00253690635a	888	2015-04-07	Others
432a11be-a85d-4a55-a482-e547295761d6	1521	2015-07-28	Others
4ca5efe6-d3bd-4056-bfe2-548c3a47faf4	1725	2015-07-16	Others
39755198-177d-4593-bbb7-78bc9bec4912	1287	2014-08-01	Others
0f5d1bad-ef52-4624-a79e-54d8b8cf9ba8	373	2014-07-12	Others
f86e6713-d0c1-48e1-93b8-91653bb8d9ca	4883	2014-11-10	Others
8624499e-5736-4b57-9fb6-87a711f3e94a	2948	2015-09-25	Others
1b04546d-1ca5-485c-855a-9cb7dc5698ef	604	2016-12-02	Others
dc7195ba-f84f-4dfd-8242-0c9a06b5f74d	1036	2015-06-15	Others
d447fc10-c016-413c-9819-6a5a2f71f070	4308	2015-01-07	Others
e3ff6f5c-4336-4f73-968b-fbb3f7fc900c	4565	2017-01-04	Others
c0e42c64-1ad6-4064-b1ee-c525de16de03	3991	2015-07-31	Others
27e55a7a-decb-4691-bbf0-76836591ed4f	900	2016-06-23	Others
43376f08-1345-4c26-96ea-677ac96f6853	1524	2015-02-11	Serially sampled from an individual within 7 d
b21e4bd4-3834-4168-8c51-426f998bc80a	1524	2015-02-11	Serially sampled from an individual within 7 d
7b54e887-99c8-49a6-87a8-43a786c7f50b	1251	2015-05-27	Others
d5fb227e-c035-4488-a22c-88c42958287e	3201	2014-06-03	Others
7ee4c863-cff5-4370-bb46-8c14a7be5a38	435	2014-05-28	Others
200b2daf-087f-4c9d-88ed-3a02424b1256	9975	2016-12-01	Others
7dfe9ea2-2b38-4856-a051-9cef642dc045	2778	2015-07-30	Others
621a5ba8-01b1-419d-bcd2-08691adf31c1	2171	2015-04-03	Others
9948f745-762f-4be8-a69b-798db3655f33	2785	2015-01-12	Others
d116a0ed-3cc0-445a-a739-a4d24d67d10b	4264	2015-03-16	Others
0ec983ec-057f-4993-8fd2-94dc6330729d	356	2015-07-07	Others
cc90f56b-95e8-41a3-9354-494eb4b667e5	4182	2014-07-15	Others
7db04814-8fc5-43d5-81fd-15af1631986b	2770	2014-09-18	Others
a925816a-9399-47f4-a0b5-d611e0d39401	3571	2015-01-12	Others
3e7cd710-6a44-41d7-9d2d-cfb8dc632151	1402	2015-09-09	Others
7942940b-9f45-43af-b487-156ff70fd48f	2673	2015-05-26	Serially sampled from an individual within 7 d
b6f65baa-8fa2-490c-acca-774d639c72b1	2673	2015-05-26	Serially sampled from an individual within 7 d
a39ad0a1-aa81-443f-b702-1bcab0881305	771	2015-09-28	Serially sampled from an individual within 7 d
b21402a7-83f8-44dc-b4ac-36ee272fc11a	771	2015-09-28	Serially sampled from an individual within 7 d
1d8f98c2-c40a-4664-ab0a-7c50fdefacee	651	2014-09-30	Others
db67c343-d35b-409d-b5fa-0b9361be1f86	4415	2014-08-21	Others
e54f3307-26f3-4410-b984-c6b44115969e	1019	2015-05-01	Serially sampled from an individual within 7 d
2d46a42d-65af-4134-bbbb-39974606e9e0	1019	2015-04-30	Serially sampled from an individual within 7 d
5d396b5e-56bf-43f3-825b-ec083ff51705	2054	2014-01-15	Others
494f5b50-29eb-4d81-9a53-16ca0eb84b79	1658	2016-08-23	Others
fa7cb945-5f9d-4fff-8f22-0d9ce5f49242	4925	2017-02-25	Others
63e943ed-d201-4f8c-98e0-a3d44b53b929	2203	2017-03-08	Others
2b44399f-427b-41b3-961d-dbd4c3db10f1	2203	2017-04-21	Others
86105ac8-0871-460d-bd6b-b374cc8a35b4	2947	2016-07-05	Others
a5b66b9d-16f8-49fd-a48e-308603642a91	3503	2016-04-25	Others
9a542f56-763f-4d96-9c07-81610c450918	3307	2016-05-16	Others
0902d16e-0d88-4017-b5da-905044b6c0e7	9663	2016-02-16	Others
0c3e30d3-026b-42b4-a273-a34662f524a8	295	2016-04-15	Others
3d8e2db3-1e6d-4b14-89b0-193944cf0726	1384	2016-06-20	Others
a61bdf87-00f4-4941-9524-331ce81f8543	9680	2016-03-07	Serially sampled from an individual within 7 d
af38b0c8-63ec-4072-86a8-53649b9034b6	9680	2016-03-04	Serially sampled from an individual within 7 d
a83d42ae-6af2-4eb5-bc85-4f7d1b516350	3415	2016-02-02	Others
b896a39f-2696-4415-b0ee-37fd325b755b	4344	2016-02-09	Others
d6e1be9f-2545-48c2-8627-48ed519925f7	4344	2016-03-04	Others
1aadcf31-5962-4443-b6eb-ef54a6d3edf6	574	2016-01-14	Others
f4d22646-6018-4392-a4cb-3b2ca2e588fd	3415	2016-01-12	Serially sampled from an individual within 7 d
a04dd83a-5292-4d36-b3ef-d2fb556223b8	3412	2016-05-31	Others
90dc7915-f5ac-4dc1-8d92-bb25da886075	3144	2016-12-02	Others
d8da573f-34f8-4c35-9498-81ed4af7ce31	2015	2017-02-17	Serially sampled from an individual within 7 d
c76d0acf-f037-4e66-92f2-24ff41c6cd8c	2015	2017-02-17	Serially sampled from an individual within 7 d
03504d04-4b63-49d3-bccf-e22766599b36	94	2016-03-26	Serially sampled from an individual within 7 d
96558565-76a2-4677-a293-2693053134dd	94	2016-03-26	Serially sampled from an individual within 7 d
59ed2e1c-44b2-48b7-b827-0c3e14a7c836	94	2016-03-26	Serially sampled from an individual within 7 d
c6d702ed-9c34-419c-877e-ea6929e78bb1	607	2016-12-30	Serially sampled from an individual within 7 d
1b1410d0-acf5-4461-9e1a-ca045ab9acef	607	2017-01-14	Serially sampled from an individual within 7 d
d3c2e124-8ff9-457d-816b-2a29dc8c0c39	4304	2016-06-09	Others
97777d5d-381d-46a7-850c-5e46e6a008a1	10056	2016-03-02	Others
7c2ffb1d-4a35-4d32-af18-7e0092cc4130	2741	2016-08-22	Others
0200c8f0-1fad-434c-b51d-01a07048e3cb	53	2016-08-25	Others
312e617c-c46c-4cae-8a6a-9772d0f76fbf	1111	2017-03-01	Others
07a23f90-625f-4018-882b-48f517abf82e	189	2016-12-19	Others
da9a3950-d31a-4062-912d-3011a35b3bd7	4402	2016-05-03	Others
1c4dfd12-76da-46d8-b227-8f0a93f53040	632	2016-06-13	Others
67110796-d636-4797-97e4-7ad49efeb72a	2273	2016-04-14	Others
d5688c6c-808b-4e18-b9f2-cf396fd078b7	2273	2016-02-14	Others
5bf4dcf1-4aaf-47c3-a382-54a67f079f82	1765	2016-03-14	Others
c162540d-d5c7-40a4-8831-ea037a5ef74b	72	2016-06-19	Others
02815ef2-a767-4f79-9274-b1258cbfc081	72	2016-06-09	Others
c7145235-8fc1-4d40-87f5-6a1de1835f1d	4099	2016-06-15	Others
509e4a1a-a46c-47e2-97ea-5c98878c838a	1806	2016-07-29	Others
70e7c37d-3ecf-4452-a9c4-76dd4f8cf379	2499	2016-11-17	Others
cc1d18c5-ee3b-4784-bbe1-47ee9406bbb8	1533	2017-02-15	Serially sampled from an individual within 7 d
c7b4a6b2-1530-4403-860f-91d36a30dd12	1533	2017-02-15	Serially sampled from an individual within 7 d
14133270-ddba-4394-99cd-4b25339c09fe	462	2016-03-23	Others
9099d94a-a527-4174-a372-d3faf55f40a5	9558	2016-01-23	Others
e26a2adc-a73c-440c-8904-dbda221279c6	4530	2017-03-10	Others
ba3f09d6-db0b-431c-9169-c35fa58c124b	577	2016-02-11	Others
2613c402-064d-42e3-ae5e-9df46f9a7e15	858	2016-01-27	Others
2ad09fee-8e3a-4575-8de3-e36163bf0cd3	956	2016-06-02	Serially sampled from an individual within 7 d
5e6375c1-6c74-42f0-bc63-586f69a64969	956	2016-05-19	Others
3b2ca49e-6eab-404e-828d-3903ad96b406	956	2016-06-02	Serially sampled from an individual within 7 d
0cc10043-4e70-4da5-af9a-94f78a00b408	308	2017-02-11	Others
fcb5c19e-8154-4f98-921b-04e6aeff431f	302	2016-01-13	Others
782b9d3f-2cb9-4c13-af1b-3675449207be	2648	2016-09-19	Others
407ed9c7-f88d-4692-b4ec-4d1eae7b29aa	1447	2016-12-12	Others
4226d32e-2e87-4b44-842b-d522ef45f7a3	3684	2016-04-20	Others
2bc86dea-7d4d-421c-b590-bcbfcec769fe	10249	2017-03-21	Others
168ebd92-2273-4c02-9942-c07108a8a7ae	516	2016-05-31	Others
6133bae1-0f44-44ec-9819-794af8c2481e	2155	2016-07-25	Others
54b29830-506b-4e1f-a7dc-f6f104d57206	1672	2016-10-03	Serially sampled from an individual within 7 d
81987442-adce-4236-b819-16f5bd73abe8	1672	2016-10-03	Serially sampled from an individual within 7 d
808fb828-a2f9-4efd-a309-287180b892fd	1106	2016-02-09	Serially sampled from an individual within 7 d
3103e928-3466-40bf-acca-264dc6c0a46e	1106	2016-02-09	Serially sampled from an individual within 7 d
776bac2c-8d7e-4caa-b39a-ef3d80c5b116	1106	2016-02-09	Serially sampled from an individual within 7 d
ef0acb44-e4d6-41f5-a0f1-56d0202d68af	10237	2017-04-10	Others
0acfdf36-f593-47c7-8c31-a3bbfd343d6f	256	2017-02-06	Others
14fb2bde-d3be-4d7e-b7f1-897ab28979a2	256	2017-03-17	Others
37e00aeb-d28f-4218-9104-9cf20cace457	256	2017-01-13	Others
fa526575-7da1-4b01-a88b-9a4c39c78de3	10236	2017-04-13	Others
4362152d-1cfb-493e-af8c-5081115615cf	1529	2016-03-07	Serially sampled from an individual within 7 d
cd1f6432-c3ed-448d-9f80-cf2d61ceda62	1529	2016-03-07	Serially sampled from an individual within 7 d
0525a744-63da-46d1-901e-c2a2becee498	140	2016-03-05	Serially sampled from an individual within 7 d
eaa623e3-85a8-43e8-93d2-a1c7d02c5ea1	4683	2016-05-20	Others
e5e4a119-6545-4ac5-9626-b6f2ca9fcc52	1846	2016-12-09	Others
9bfdaaaa-ccfa-4a20-8e51-4f1c6476e1f3	2536	2016-08-18	Others
dfca9c57-388f-4a48-b003-e81bd9dd1f4c	2536	2016-06-02	Others
04076b4b-22e0-4783-ab75-9079a5c4a680	113	2017-02-08	Others
7016b970-13b4-43f0-ace3-644172459f48	113	2017-03-08	Others
148bf242-e08c-4547-a5d8-4fceb375ee8b	162	2016-09-02	Others
6a000e6c-8053-459c-98b4-aa6163bc0021	2355	2017-01-06	Others
ccdb963d-4dd7-4e2c-8359-9e13167df5c5	4187	2016-02-15	Others
d0193acd-f240-4d99-8df9-3fa2ecf65bc9	4251	2016-10-24	Others
c19a5bb8-3895-438c-806b-2de38f72e27e	4004	2017-03-15	Others
6fce6a44-a53b-4940-85fd-2233b8899087	2475	2016-07-16	Others
b1b444e5-ff0e-488a-a74b-fec183be1740	3732	2016-06-27	Others
4dba6ae9-cdd2-429d-ab66-6684226715cb	1753	2016-05-12	Others
dee6904e-ae52-44e1-bd72-2146a0b9ccf2	1569	2016-03-28	Others
5cee94ed-3007-44c5-9619-ba5ffc2738fc	2052	2016-05-11	Others
32fe989f-b051-47d1-9482-22d114ae78c0	1152	2016-06-16	Others
ae9008eb-b7d9-4050-bb3e-f2bb32a7c167	3678	2017-03-17	Others
0effac82-a321-429d-b217-29478e88894a	363	2016-02-26	Others
8f1bb30c-e8aa-46fb-93e3-d50930ced7c8	3115	2016-05-23	Others
f91068ac-2f50-404c-afba-53959fb35c18	4900	2016-06-11	Others
2294f842-42a6-4074-88f6-fb9a72d769a4	772	2017-01-19	Serially sampled from an individual within 7 d
f05c4d9f-916e-414b-900d-3e7c5126f16a	4763	2016-04-27	Others
dd36ca33-f008-43e0-98c7-95ce55cceea8	4443	2016-04-17	Serially sampled from an individual within 7 d
ea5d6e58-712f-4daa-9366-8863d63ddd65	4443	2016-04-15	Serially sampled from an individual within 7 d
6bccc8d5-264f-4362-a028-8553ea726384	925	2017-02-02	Serially sampled from an individual within 7 d
685f3400-55a0-4b64-aa43-9951d668e65a	925	2017-01-13	Serially sampled from an individual within 7 d
e26ab1fc-4b05-43be-a4a6-1f61d5ced3f3	925	2017-01-29	Serially sampled from an individual within 7 d
d64d8bdf-a1a7-41f5-88a8-40b3f0cec139	925	2017-01-17	Serially sampled from an individual within 7 d
42cfd205-6d5f-4f9c-9baf-26190a02df99	1515	2016-06-30	Others
c7e512f7-460d-4f22-9d7e-087dc43cd61c	3590	2016-10-25	Others
155e5a02-b384-41b5-b039-50fcbca5755c	494	2016-11-03	Others
8bbafd06-fcd5-429a-9900-474600a54a93	1303	2016-06-23	Serially sampled from an individual within 7 d
ec3ac03e-04ce-4c1c-a08e-a97807a2de40	1303	2016-06-23	Serially sampled from an individual within 7 d
3a003dd6-564c-43d8-92cf-9696a4e852d7	1303	2016-06-24	Serially sampled from an individual within 7 d
3bdea2ee-9820-44f0-bfab-5f102b8f20b2	1344	2016-06-29	Others
75989995-4f80-494a-b082-6acd56be801c	240	2016-09-24	Serially sampled from an individual within 7 d
09b50515-362d-49ac-9b7d-fb12a9c3c013	240	2016-09-22	Serially sampled from an individual within 7 d
bd579509-30b4-402e-bc67-76bff7f2680f	286	2016-09-23	Serially sampled from an individual within 7 d
e359a324-4a7a-40e2-84d5-922dd6e321b5	286	2016-08-17	Serially sampled from an individual within 7 d
bed98fa4-a8c9-4c48-9a6b-3d7c5c2b21e3	286	2016-08-16	Serially sampled from an individual within 7 d
1d59f7f4-e964-4508-830e-29b6422fbe1f	286	2016-09-23	Serially sampled from an individual within 7 d
5692b13a-0381-468b-bc24-677f184f1639	286	2016-08-16	Serially sampled from an individual within 7 d
eceb4579-7477-4edd-b47a-507f39aa12df	1855	2016-10-10	Others
9c9a81e5-d1c6-466e-a2ec-4f774ff02b3f	3347	2016-05-16	Others
e25da430-04c9-424f-8ab2-46350e0ca993	1896	2017-03-03	Serially sampled from an individual within 7 d
7b7feb74-ad71-4297-885e-3fb8677a332c	2729	2016-03-23	Others
50f4e634-4787-421f-8e58-b74e6e60905e	1812	2017-02-03	Others
22f7fcbb-9f40-4618-93ab-93daec030a6a	10229	2017-04-29	Serially sampled from an individual within 7 d
fa5e1713-b265-4c9d-a67a-3cb766870436	10229	2017-04-30	Serially sampled from an individual within 7 d
d88e72ec-e688-4827-8099-c40cc3d63218	4360	2017-01-25	Others
b6113811-887f-4822-a78c-ac550de4a901	10150	2016-12-30	Others
8a4ae0e0-f036-499a-ba37-15b4a10010d1	3034	2016-07-26	Others
7727f961-2be9-4e4a-a944-a4889a9bce62	2624	2016-09-07	Others
a52c2fd6-7310-4cfa-a03e-334226bb5117	3488	2017-03-14	Others
0df27ac8-a294-425f-885d-39b0756d74dd	341	2016-11-24	Others
2c551c82-ea36-44a2-8e6d-876f91a4bd67	995	2017-03-28	Others
1518f6e6-e6af-450f-98f7-a0a0841ed129	488	2017-02-06	Serially sampled from an individual within 7 d
cc097289-6366-46c4-8f2c-3898b7a6d59a	488	2017-02-06	Serially sampled from an individual within 7 d
cbc0a497-cf6f-40db-8a85-f4030b24b852	488	2017-02-06	Serially sampled from an individual within 7 d
4cc5085f-24ba-410e-a0f6-46d3a9bcbb73	1728	2016-11-09	Others
e7497645-3a5f-49d5-9938-63b7550a051c	4619	2016-09-20	Others
c303a64e-7d28-4a0b-aeb8-146b1782be11	4032	2016-12-13	Others
0b954ba4-353c-477e-8288-df2a007cc746	277	2017-02-07	Others
b11782e8-39f3-4f54-a563-043201c20e84	3718	2016-09-22	Others
3c1d6332-93d2-4138-86b3-5e980818635a	1354	2017-02-09	Others
913fe79d-0a04-4c03-8f94-0e8d3c23629e	94034	2016-08-31	Others
101ee46c-12b7-40be-a75d-0ca0a0057d53	9933	2016-09-28	Others
8c82ead7-98e7-4241-81b6-bbe571ba16e4	3069	2016-11-24	Others
68d47ac0-f93a-481b-bcc0-0be8dab0343e	2326	2017-01-10	Others
d90c4d58-3cdf-41d3-a737-e8bb9fe7da06	4375	2016-11-04	Others
75423cdf-846f-41f2-94c9-38feaccad79b	658	2016-12-22	Serially sampled from an individual within 7 d
187fd711-86eb-4b57-8bf1-e8b2c9edf00b	9968	2017-04-13	Others
4811fccd-b4c2-4668-b131-eaa5952f963b	1630	2017-01-11	Others
d63cf4d9-bfb0-4cf6-9ae7-3f7cee0aacd6	2831	2017-02-21	Serially sampled from an individual within 7 d
d26bda72-7807-4e82-b5c2-a27712a71144	2831	2017-02-21	Serially sampled from an individual within 7 d
810b6c4e-1508-4f33-95f7-4f37333fbe24	2831	2017-02-17	Serially sampled from an individual within 7 d
6c42e950-cf7b-4ba1-b1b0-21463aa4df09	2831	2017-04-18	Others
db3189c8-ba1e-421c-b189-b1906e2f1f6a	10100	2017-04-20	Others
b5b0464b-e2d1-4529-8ce1-500319156cda	3802	2016-04-02	Others
36ec148d-f6fb-4142-b989-f41381c30ef9	9632	2016-02-19	Others
abcda0c3-b732-4e9c-add0-576deec63ea7	3627	2016-07-27	Others
2b630579-1c36-4b36-a446-731bde427dcd	969	2016-11-22	Others
c7a43d66-6a36-46d0-bcfa-a4acf5def9a1	969	2016-08-03	Others
1754af5b-1a0f-49ad-8a1a-88c43d720182	530	2016-04-20	Others
d46e6140-1fb4-4f8a-a90d-78b94730ea1e	3848	2016-05-21	Serially sampled from an individual within 7 d
b8db8197-9247-46fb-917f-56b86f15e5f1	3848	2016-05-26	Serially sampled from an individual within 7 d
69190a0b-c401-4cfe-9cca-71473487f923	2335	2016-11-18	Others
09a78cc5-4adf-4d5a-b582-ad767a3bfe1a	238	2016-11-18	Others
655f0efa-b5f2-4260-bbb3-0f31374ee99b	2231	2016-06-15	Serially sampled from an individual within 7 d
94cca440-957d-437b-be5e-c72712d1f9f7	2231	2016-06-15	Serially sampled from an individual within 7 d
2201bf43-6064-41f4-bbaf-011b5c0d7faa	755	2016-09-21	Others
a313b45a-5edd-4c83-9f25-71700b45146d	3449	2017-02-23	Others
2cdc6180-95b8-47b0-8047-5e1e4dd613d0	1007	2016-08-01	Others
abbc6048-9952-41ee-9dae-72182c7d07dc	3623	2016-07-21	Others
57f7d4f4-22ef-4eaa-b7ba-7f8e47c54816	1952	2016-03-09	Others
020a1ac8-ebf0-4a09-942b-a484bfd9112b	55	2016-05-29	Others
7db5082b-b305-4e57-ab59-86c74cbcf440	2772	2016-07-29	Others
49f6f24a-1ed0-44d4-a91f-d9d646cc66d6	1668	2017-03-06	Others
d7129bcb-8b5c-4bf0-9513-e2495c340c22	3666	2016-12-09	Others
ad901190-6293-42f5-9d7a-24b8b22d81dc	3666	2017-01-30	Others
abc72cce-414a-4c07-8ae8-d12088791e36	3625	2016-08-29	Others
64601ac8-d0c3-4451-b2d3-71d2dd370ae2	2211	2016-12-14	Others
71a5f5a7-de46-436f-ad50-88ac8a177ae5	3205	2016-02-01	Serially sampled from an individual within 7 d
ad056871-17ed-42db-b7f5-169ac648a6e5	3205	2016-02-05	Serially sampled from an individual within 7 d
d7dc01fa-b03a-4d4c-82c8-c7683be05561	3205	2016-01-31	Serially sampled from an individual within 7 d
65b7496d-844a-431b-8b97-582ca08f596e	3205	2016-02-05	Serially sampled from an individual within 7 d
d292950c-1c45-4baf-8bd2-f98abaa134d4	670	2016-05-10	Others
b3874dc1-e10a-4e37-b031-b0e809edd330	3379	2017-02-22	Others
c1ec7202-6da9-4221-aa21-edd535da1032	10086	2016-02-09	Others
82746cee-da55-4a77-ae42-442e81647161	2867	2017-01-03	Others
f190c625-941f-4c44-a0e1-d61e19a2f5f4	2867	2016-11-20	Others
cff5762c-6a3a-46ad-902e-bf25ab36ef7e	4249	2016-06-22	Others
13aafb0d-862d-443d-9c08-436f7ab60aca	452	2016-12-09	Others
9b99ae63-a64c-4ea5-9bad-d8da6e070567	3327	2017-01-02	Others
373d22c7-ee07-4675-ac2f-d9967a30b461	1229	2016-01-15	Serially sampled from an individual within 7 d
ada9d948-8f9f-4b5e-b001-b03f643dc87b	1229	2016-01-15	Serially sampled from an individual within 7 d
cb7762ea-e1d0-4c75-966e-18454da959fd	1229	2016-01-15	Serially sampled from an individual within 7 d
4717e416-bda7-4590-b5d6-7150fdf6af53	1229	2016-01-15	Serially sampled from an individual within 7 d
62047187-6b4b-4033-b5c8-4cc975aa1b04	10028	2016-02-24	Others
5df9c52e-9c14-4a6b-98dd-cd5d68ec6fde	2070	2017-03-09	Others
bd8483ac-a615-4486-9073-b37a0fdfdc33	3931	2017-02-28	Others
e68a04d7-0118-4f7e-aaaf-46609dedf975	3715	2016-11-17	Others
bca1ccd2-e6e9-4113-bddb-845e7eb1c213	3715	2016-01-19	Others
013edfed-030c-452c-abe8-bef16388fdf6	30	2016-09-14	Others
8ea4796e-9567-4ba4-9acf-6242517f30a6	3107	2016-04-19	Others
72a3d23a-143d-4675-a0ca-94a2ae5b95c7	2537	2016-09-14	Others
55f08eb1-45ce-4f31-b405-759b06859353	1909	2016-05-12	Others
dfb84981-95a9-46fc-b013-6b5f06508da0	4488	2017-03-17	Others
b970fe9e-3aa6-4d46-8d73-4b7bf1621422	3858	2016-01-12	Others
f2f950c2-1239-4355-bb8f-b8efd0cae0a9	1887	2016-10-26	Serially sampled from an individual within 7 d
35c2fe8a-92e4-4b29-94ae-88193c613df3	1002	2016-12-01	Others
f4ccee65-1163-4dd8-bb03-e2e08ea216eb	4834	2016-12-09	Others
0474624f-73e1-4ade-bd9b-6495663a102e	121	2016-06-14	Others
d79639be-d2a3-4295-839f-2b4f2375949b	121	2016-04-14	Others
2941c2b5-e37d-4328-a8cd-b173a0a79594	691	2016-05-17	Others
e660391a-965c-4574-a474-b4bb04df3e3e	458	2016-02-16	Others
4d240699-413c-4019-9198-31915c1d8d8a	1463	2016-09-09	Serially sampled from an individual within 7 d
41252a62-5852-4fab-86c8-cc50bbeab502	1463	2016-09-09	Serially sampled from an individual within 7 d
2c1c353d-0581-4282-b417-97cf0a0302d6	987	2016-01-19	Others
27fd208c-8460-45c6-92b6-f8b11e4f3361	902	2016-12-25	Others
6e1a1c02-a05c-4dfe-8eb4-89ee10ba9b15	310	2001-05-29	Others
08ec3107-9ede-4475-83c9-c6edc97847af	216	2016-07-17	Others
b25f3fad-469b-4acd-9411-826e159c27d5	3749	2016-05-17	Others
9f9742a6-2087-42e0-87ec-0396a6ddc158	3397	2016-07-01	Serially sampled from an individual within 7 d
deeaab58-6a7d-4b77-b27c-7fc9d32fbb86	3397	2016-07-01	Serially sampled from an individual within 7 d
07c82df5-ffae-4799-8ea1-3c54fcfabeb0	192	2016-08-09	Others
7bad29ce-7029-465c-91a7-1a1409ac8d88	2731	2017-01-03	Others
216bc83a-5596-4e61-978d-b2fb793c7364	142	2016-04-07	Serially sampled from an individual within 7 d
055fb148-dc11-47c6-9dca-1c12e0fb304e	142	2016-04-07	Serially sampled from an individual within 7 d
de1e9ed2-8579-498f-8ad7-e45cf4ecd746	142	2016-04-07	Serially sampled from an individual within 7 d
e498b05f-7771-49f3-a739-bbabfe68890c	1818	2017-01-18	Serially sampled from an individual within 7 d
70531a28-33f3-4ed4-aef5-c6a30004a5de	2485	2016-07-01	Others
640f311f-5e76-4212-9083-0c21048c2af8	2206	2016-07-27	Others
5bceb1c5-76c0-4413-a203-8242286e31ea	2031	2017-01-23	Others
66fb9c89-4e46-48a3-895b-78a8518e6a7b	2031	2016-12-02	Others
512d59b0-5b06-4b76-aa67-82b08c2a3d47	1814	2016-12-13	Others
a1cd8fba-13cf-4e77-9e80-e10300fbbf64	3435	2016-11-16	Others
d1cfcb59-5d4c-43a7-aa58-ec589e7feac3	10015	2017-05-09	Others
41741df4-7935-498e-9f1c-f0605c93210c	1469	2017-03-02	Others
35f3a434-5254-44a8-af7a-96c89e980a05	1205	2017-03-06	Others
fc793db7-7bdc-4553-8afc-c9178895fa10	4957	2016-07-07	Others
d64901d5-c046-4ec4-879a-295d40231c0f	4338	2016-12-02	Others
bbda5ec6-b35d-492b-bbd6-a5ca7cd531ec	1634	2017-01-04	Others
4854f56c-fc42-4140-8c22-fce570e6c7fb	1634	2017-02-04	Others
6c37c41b-c336-444c-bdf2-bd5135465040	2400	2016-04-25	Others
26b84030-e09e-40f5-889c-aa21c8b5420e	874	2016-03-01	Others
6a293d84-4a28-47a0-aa71-b8d5aa00b619	10253	2017-04-07	Others
0c7e44dc-b3ea-4f2d-9d2a-cc9e415f59c0	301	2017-01-25	Others
df6eba5d-ccd9-4e1d-9a73-b360991b82d3	4485	2016-11-03	Others
8f5c73a9-d6ae-46a1-af90-7720adaf6222	3121	2017-01-25	Others
541bc6c8-0f1f-453e-b927-0f2b578877e7	1874	2017-01-03	Others
55f3cf2a-9afc-4608-baa3-3c021264205d	1910	2017-02-09	Others
9181f161-3e19-40d9-9ce0-2d27553ee918	3161	2017-03-27	Others
6ecfe8f9-4072-4f68-be36-7e4acde32907	2462	2017-02-15	Others
2d1b418e-d888-43a6-a13a-c6d48fca2711	1016	2017-03-22	Others
0f390a95-3aa8-4c42-8dc4-836857db802e	369	2016-12-15	Serially sampled from an individual within 7 d
38625841-5fab-48a5-8448-ca1c8de03f5c	369	2016-12-15	Serially sampled from an individual within 7 d
b9316a6c-0880-4b98-95fe-34d5d45f5be0	10080	2017-05-08	Others
1ac87531-74ca-404f-a54e-dd57e3e0ae42	600	2016-03-18	Others
1de54b64-a738-4fb0-87a7-6cf08b2f88ac	661	2016-12-20	Others
93b5b76c-6034-4121-a823-b9f3d5fc6f35	3204	2016-05-25	Others
969a02f1-71c6-4831-8629-1db9ddebaf0c	3252	2017-03-24	Others
bd4277b0-0476-4475-9baf-c223ee35d2e1	3924	2016-09-08	Others
4d2db470-cb98-49ff-907e-25f87d9ea333	1738	2016-12-05	Others
5c4906fe-7548-429a-a716-26533038640f	2044	2016-12-29	Others
4c4b417a-f34c-4d76-92d8-f075a18382ce	1721	2016-11-23	Others
0ffe1566-28ac-49d1-b30b-bd13d004a0db	383	2016-04-11	Others
987ef3de-521e-4a16-a94f-6273fe2b1c3b	3284	2016-07-17	Others
98c29b08-9aca-47aa-bbde-904369241dec	3288	2016-02-12	Others
bc9f228d-ba86-4b85-919c-531c50db58a0	10084	2016-02-12	Others
8011a064-7755-4838-8e31-8dbc2c15ffcb	2816	2016-07-05	Others
323a5c2d-c444-4475-a093-e9906f042659	1138	2017-02-07	Others
fda18fc8-e7c3-4484-9126-413593f53ad7	2141	2016-07-17	Serially sampled from an individual within 7 d
6096b070-c058-4ca3-9b07-3553d6b2c61d	2141	2016-07-22	Serially sampled from an individual within 7 d
c74e80cd-5020-4df7-81fb-57331a7cf37c	4104	2016-09-14	Others
7a759712-cb74-4ca5-8feb-0bfcf32c0494	10043	2016-01-28	Others
83061e72-db32-4285-b221-15a90aa6bd08	2880	2016-06-01	Others
42e6eceb-c3f8-4c15-9080-7fd2d4717a2b	1516	2016-04-19	Others
b5e2272f-568d-47ab-b483-c249ba9d07c0	3804	2016-08-04	Others
3dd0d05c-8b27-4674-9e14-2d28ebe66597	1389	2017-03-28	Others
9bf089f4-f1b1-47ca-8f45-038f5bbed1fb	3334	2017-01-13	Others
bf985a53-c4a6-455e-8c32-8cd2cbe006f0	3766	2016-08-15	Others
11ecdd9b-ff82-4346-becd-ef97838478d1	422	2016-06-14	Serially sampled from an individual within 7 d
3b37c6d3-e49a-4d9a-97ff-acccf7e49bf2	422	2016-06-10	Serially sampled from an individual within 7 d
d78fb0e6-88b6-4b55-9124-68f8f9cbcd82	422	2016-06-10	Serially sampled from an individual within 7 d
28a59be2-bf43-498a-99a4-dff4478743a3	915	2016-11-14	Others
9d35cb75-996d-45ca-8d1c-e61c7d3d5137	3427	2015-12-10	Serially sampled from an individual within 7 d
014e1783-33fc-4a53-aa97-326c6a0d0bf9	32	2016-03-29	Others
d1d66448-a91d-40af-b38d-cb1e71ad372a	4281	2017-03-02	Others
9276fdac-1336-4cbf-aead-79490baed722	4997	2015-12-04	Serially sampled from an individual within 7 d
0738ffc3-38cf-4be8-8055-ed8a8b4af6bb	183	2017-02-07	Serially sampled from an individual within 7 d
db52ef4d-180b-4b41-bb04-2f33b9ebe7e0	183	2017-02-07	Serially sampled from an individual within 7 d
a7c04a6c-cc93-46b5-993d-3001cbecffaa	3545	2016-04-01	Others
0613d2c1-19dc-4ca7-acd7-d1b6056353c8	161	2016-03-23	Others
749064f6-144d-4e8e-9904-6cd6e8c5d1e2	2572	2017-01-23	Others
ed4fb263-ac9f-457d-bae5-60bbd0d9faf8	2572	2017-03-28	Others
9cb7c01c-86b7-4475-9e61-9e6524f9c23d	3348	2016-01-24	Serially sampled from an individual within 7 d
b32f3b61-dbda-4f44-addf-eecf63092f2b	1219	2016-08-05	Others
bfde6dc6-75c0-44fd-b9ed-9f1fb3fcb0ef	3970	2016-06-20	Others
76caeda1-5c78-4000-9b2c-bee66e60548a	2616	2017-01-23	Others
842b2001-3db7-4198-aa5a-93224dce0bae	2906	2016-11-24	Serially sampled from an individual within 7 d
86a4b7b7-25e5-4eed-b4a3-05a85521c87e	2906	2016-11-24	Serially sampled from an individual within 7 d
894858ae-4b6f-4f55-bb9a-dc5a963f3d10	3014	2017-02-23	Others
4e0075b7-3fd2-4d41-bf59-f2f7d7060dfe	1760	2016-12-29	Others
be090053-424f-4218-8e6c-2c35652d78e6	1760	2016-10-21	Serially sampled from an individual within 7 d
9fbe609f-f116-45c7-80c0-8dbd9d27382f	1760	2016-10-21	Serially sampled from an individual within 7 d
3846804b-4a14-4f5f-860e-cbb93a1b4354	1256	2016-12-12	Others
f82a9b81-16e1-4222-9619-576862a73c40	10116	2017-05-02	Others
4606cd83-4b48-4ba8-97fd-2bb62c830b68	1589	2016-10-20	Others
e8bcf07c-4fe8-4522-a875-dd2b02266bd4	10108	2017-04-24	Others
e0e571b7-20da-4118-8afd-dd02b3a65699	4220	2016-12-22	Others
b974df70-c23b-4bb2-8183-4a5f4b8f12a9	3859	2016-12-02	Others
1061574b-648d-4738-8e95-cf5953963c55	387	2017-01-04	Others
98ce16ab-7a4a-437b-a870-6648e26ba7f7	3291	2016-12-19	Others
22a1c6ee-3d8f-4b2d-a02e-ef5a85c44745	9977	2017-04-20	Others
e29e93fb-6d11-4d51-84e9-04cd963021aa	1378	2016-04-28	Others
808eb1e4-73e6-4cf8-9a08-b20f4e34e4c1	1099	2017-02-17	Serially sampled from an individual within 7 d
0b9bb862-242e-4a8c-bb26-37f35a41b702	278	2016-10-05	Others
f9caaa7f-4bc0-47e6-9624-e176b4559531	4913	2016-12-22	Others
53996a82-7425-4bc3-851c-c1884d5049a0	1860	2016-11-30	Others
77437f8b-1f1b-4adb-89b8-992eafa90155	2565	2017-01-04	Others
7432d1a9-19c3-4518-ae04-891e32440392	2565	2016-11-22	Others
0ac36d5d-8905-4af6-9db4-864baba2e4b3	255	2017-02-14	Others
6dff8f28-7f01-4b3d-a337-646b70843fcb	2446	2017-02-27	Others
41bd54f5-4c2e-4241-aa91-80e663ae3d2b	1480	2017-02-23	Others
f15e2a79-b425-46e4-82f3-122e8f6a6663	4777	2017-03-14	Others
7d53698c-38da-4b86-b07c-6cbee947d6c8	2764	2016-08-19	Others
9c6bb134-2ddb-415e-ba0f-b4248bf67525	3345	2016-02-16	Others
abf66d70-9c45-492b-8249-6006188447e7	3633	2017-02-23	Others
a5062f3c-8b6b-4a2f-8ea7-873e7f998b1f	3633	2017-04-12	Others
05cab82a-3e7c-4ad2-93bd-f6f64fc45f2b	148	2016-11-14	Others
871e95de-e53b-4240-b06e-785639e1f2ec	2972	2016-07-08	Others
65f229e5-ea50-40b4-8e58-40911e263bb3	2246	2017-03-24	Others
3a5771ed-bb65-4dee-821b-2e472b5ae326	1309	2016-11-07	Others
ce0c3ec9-610b-4ad1-bf2d-37f1cbb37660	147	2016-04-29	Others
ad26bc8d-8546-42dd-986a-5f0705874d84	1968	2016-10-21	Others
c01a7690-7780-47d7-9ca8-af2150ae576d	1968	2016-08-02	Others
6a0102e6-5113-4077-aba2-e4711b6d9ca3	2356	2017-01-31	Others
a30be05f-9926-4e92-a1de-7cc12a4bf478	3448	2016-07-18	Others
2ee6e526-4555-4886-9140-cb9264bbb40e	1063	2016-07-04	Others
f7053deb-69bf-404b-9418-ade420982487	4867	2017-04-03	Others
6a4b39de-df2f-411f-9423-59f0874ba7e6	2362	2016-09-02	Serially sampled from an individual within 7 d
8a981e73-647c-413c-a60b-37707c32bcc2	2362	2016-09-02	Serially sampled from an individual within 7 d
46e5e5de-1235-46f2-b0f4-bb93dde389ce	1610	2017-03-16	Others
70f35cdf-bcc3-494b-978a-158b5019f3f9	2500	2016-05-11	Others
f84f0daa-a11a-4bab-b853-e8254d2b54c9	644	2016-12-30	Others
dc227317-1f2c-49b7-89d6-8d0971f6ebac	4424	2017-01-17	Others
2072dbb2-7b80-4de5-84e8-60f3c2e711e7	726	2017-04-03	Serially sampled from an individual within 7 d
ae404f1f-0e3b-4239-a555-e624bde4cb64	726	2017-04-03	Serially sampled from an individual within 7 d
65b2cf12-4062-4ee8-b8b1-89a97f5431ec	2236	2017-04-10	Others
7fca4811-893a-4965-a4b3-d59f3b88945a	2810	2016-08-03	Others
05ad2098-9428-401f-800f-78ec109960fd	144	2017-03-27	Others
91835d03-3fd1-48be-ac50-44d45eb0460a	3162	2016-09-06	Others
2798db02-8dbe-4960-9b1a-a5348951c278	894	2017-04-06	Others
706a03fd-4a45-496c-ab3e-87489e2fe074	181	2017-01-13	Others
07209fec-5fef-48f6-97ef-10367612ae97	181	2016-10-14	Others
3fba415d-c11a-4d01-a7d1-62bde8471ff2	1429	2016-02-29	Others
ad159647-6a36-4042-8fac-d52571c616c4	9654	2016-02-29	Others
966e5e38-34d5-4f16-b66a-cad4cca2434f	3248	2016-06-26	Others
522d2a7f-eacc-433c-aa40-1cd73f5ea310	1835	2017-01-09	Others
a920c9f4-6326-4c6e-baa2-7c0fd02bd90b	10069	2017-04-25	Others
6315a0fa-fd05-4182-8cc8-7389c6021383	2188	2016-09-01	Others
c088f844-5489-4833-a02c-5ec00de3726e	3981	2016-10-04	Others
dfd5966a-ba81-4c98-9331-dacb35270e9d	4491	2016-02-29	Others
bb924ebb-dbe5-4fbd-a7f8-3e3a7f85b81a	3891	2016-04-07	Others
5571e8f4-6f18-461e-883b-793c38111d27	1901	2016-06-26	Others
ef325e90-cb32-4274-8a64-75668a18f735	865	2016-08-30	Others
33915649-1b95-4891-9ae7-41a97004e459	1162	2016-08-04	Others
908f2e38-093a-4d63-a680-c5722ddf74e3	3138	2017-03-15	Others
447dec32-fad8-4cbf-a3ed-dae39cac8666	1559	2016-10-21	Others
3b34f834-6b76-462d-b829-4321e63d3867	1333	2017-03-20	Others
d7b7b8c7-7dbd-43de-baba-231837410708	4352	2017-03-23	Others
5eb7722c-88e8-42c4-9c03-e6d3def97ca0	2089	2017-02-15	Others
13bfe391-2932-407f-bb1f-4967040656de	456	2017-01-13	Others
f9f19d1b-68a0-4fbb-b6b4-0e3d21f080a2	979	2016-12-15	Others
7b1e6ff9-3db5-46b6-ae08-35e5fb28d81f	2721	2016-11-14	Others
1b0d14e7-76ce-49e7-839a-dc751793242e	605	2017-03-02	Others
9f1359c1-1e18-4954-86ca-d3df3f81ce84	1771	2017-02-24	Serially sampled from an individual within 7 d
4ee7b08a-7151-4d99-aee1-43fd212a4626	1771	2017-02-24	Serially sampled from an individual within 7 d
5ebe5feb-ab85-485e-806b-0f49657a8704	2092	2016-07-29	Others
cf4c134c-199b-4cdc-91c5-5c868c6dd3ea	740	2016-10-28	Others
78d501f3-d0ab-48a7-9eb5-2089a5a7fcba	1142	2017-01-25	Serially sampled from an individual within 7 d
68548d75-d072-405e-8067-34adb8eaa9b1	1142	2017-01-25	Serially sampled from an individual within 7 d
328a2dc6-046f-4b5e-94b3-15cf4e2ca431	1142	2017-01-31	Serially sampled from an individual within 7 d
8bbf7053-593c-4b41-9ce8-2a2ad857dafc	3060	2016-03-28	Others
6f36ca79-e814-4639-b013-0c1e5a0797f5	1335	2016-06-23	Others
86ea8720-1e50-4e60-9139-2c045bd3d9bf	2964	2016-12-01	Others
70dedf48-84c4-4c0c-87ff-4a24abbe4057	2497	2016-12-02	Others
e06d7c90-f873-4359-b954-dfe4b30e0ebe	4500	2016-11-17	Others
818f09e8-4644-4df5-b258-f8d2e6aad2c3	2846	2016-12-01	Serially sampled from an individual within 7 d
554e9d45-d6fa-424d-871a-85512e6c9e06	842	2016-11-03	Others
b4777b38-262d-4c67-931f-504d5839f648	3784	2016-02-23	Others
81a836a2-bfa8-4dc8-89f3-beb880aa41dc	2849	2017-02-13	Others
6d1cbc07-b37f-4ab0-a2f6-071c755c693c	2427	2017-02-25	Serially sampled from an individual within 7 d
3fc39d0e-f54c-4132-82cc-d63e753635c6	1431	2016-10-03	Others
165b2de1-d241-4e1c-b4e2-e867fe4ea459	515	2016-07-11	Others
2e04fc49-ea14-430b-ade7-890053308148	1043	2016-09-15	Others
b9b1fc8c-15bf-4966-be78-2f791901cdb6	3862	2016-05-03	Others
d7516774-acb0-429f-b30f-1ff8cdc938c4	10096	2017-04-19	Others
d7094461-b5b7-4e21-a38b-f854741081fb	2470	2016-12-02	Serially sampled from an individual within 7 d
8ac8754c-4113-4b8e-9789-f409fb0063b1	2470	2016-12-02	Serially sampled from an individual within 7 d
c0c4a3e6-7bc1-43e4-9b36-685c86c43eef	2470	2016-12-29	Others
ad2cddac-a584-4380-8437-db27b0bd8f5e	3654	2016-09-22	Others
cfb29350-480c-45cc-83ad-49a4ead1d5d7	4242	2016-03-10	Others
0bd3e2bd-249b-4504-b565-3308fc106186	282	2016-06-07	Others
1a38154e-9d69-44ff-9b8a-feb795fc9359	590	2016-09-30	Serially sampled from an individual within 7 d
6d98863c-edfd-4df6-9ced-b4c372e3a33d	590	2016-09-29	Serially sampled from an individual within 7 d
b7e1a5da-2599-49e3-a95a-bc93ac46b3f0	590	2016-09-28	Serially sampled from an individual within 7 d
1469126c-b48a-4ef9-b3a1-bba6ddfe667c	472	2016-06-21	Others
ec8a5c7d-98d9-4f74-95b1-e164493eacf6	10110	2017-04-18	Others
c21b87aa-c54b-4d37-9a54-668aed58bbfb	1115	2016-04-13	Others
6b73adef-22e8-4bbb-98bf-86f54f4a71e5	1445	2016-03-23	Serially sampled from an individual within 7 d
40500886-2e12-4b17-be0a-c2f2a975a796	1445	2016-03-23	Serially sampled from an individual within 7 d
dbbe162b-f6d0-4b29-8d0c-f8de405db985	1445	2016-03-23	Serially sampled from an individual within 7 d
aa21d21b-85de-4587-b0ba-3142ab865ab5	2846	2016-12-04	Serially sampled from an individual within 7 d
1dd7fb64-12aa-4fe4-8e0b-0d07520b63f3	660	2017-02-03	Others
3cf07124-380f-42a0-8272-eea5da8eb78b	1371	2016-10-04	Others
dbe3b848-32f8-4317-8c7e-b7b376a6d80e	4421	2016-07-18	Others
4283e67b-49e6-402a-bea8-3502652c0d8d	1507	2017-02-23	Others
f509697a-9c9d-47b3-8fae-15b4b466fca7	4839	2016-06-13	Others
c7ed21e6-754e-4fc3-a255-f8d1291419cb	3927	2016-02-29	Serially sampled from an individual within 7 d
bd5c27b6-e4b1-44c8-8803-318502f4d79c	3927	2016-02-29	Serially sampled from an individual within 7 d
3b80de64-7a62-49d1-8cba-dcb94fd30c6f	9999	2017-04-07	Others
689f42ba-e978-4d63-a0a2-3bd6e0348c5f	2321	2016-05-17	Others
d34d2230-740f-4076-a60b-f6e06b2386e0	1751	2016-05-27	Others
66549021-831d-4a19-861c-2174b8922570	1392	2016-11-27	Serially sampled from an individual within 7 d
914355f3-e89a-4849-9f19-62bb57c98e45	1392	2016-12-01	Serially sampled from an individual within 7 d
3dfb17b5-3284-4c3c-a2ed-0b7f54ef5d9c	1392	2016-11-29	Serially sampled from an individual within 7 d
afdd235a-fef8-418a-9736-3668bdd249ea	441	2016-11-30	Others
c3ae5441-5ce4-4bd3-b23d-a4fdc34609db	4053	2016-12-28	Others
84e81ca3-55c4-4431-a9ec-20ee0ee02161	10004	2017-05-03	Others
db2c30d4-f114-40f9-bf0e-83e6b4dadea0	4411	2016-07-04	Others
a8193712-f690-4a3c-80fc-4937dd08086e	3551	2016-09-20	Others
fd93cb23-62f5-4052-9320-3c0458fedca2	4146	2016-06-21	Serially sampled from an individual within 7 d
cadb9ffe-2120-4767-ad85-a1ae79bf2bda	4146	2016-06-21	Serially sampled from an individual within 7 d
f0248eef-391a-47d5-902c-51747e45a63b	4758	2016-01-20	Others
9d8448c3-fa10-4586-9f90-b9ab9cc73a49	3363	2016-06-03	Others
da60cf87-67ac-4b82-b42c-42005c6be4ae	4397	2017-01-06	Others
ff871838-06f7-4204-8720-9417fa541733	5010	2016-05-17	Others
aaa9bfc2-ee92-43fc-940e-90a3a63808b0	3608	2016-04-25	Others
679ba7ff-7349-4f02-b18e-127aa26f6fb4	2291	2016-11-04	Others
7781c587-97d8-4675-be77-a2817b99eb5c	2631	2016-05-13	Others
20c6e81f-bea9-4522-b3eb-08a425d6ba7b	734	2016-10-07	Others
76d5f693-7c55-4f52-87f9-f81e6263ba87	2617	2017-03-03	Serially sampled from an individual within 7 d
ed3f7d49-7bcf-485c-a0dd-c6b373e0755f	2617	2017-03-01	Serially sampled from an individual within 7 d
7467a454-279c-41f5-8589-792a9970440c	2569	2016-04-09	Others
6d911db4-df6f-4f88-8004-fac897dcdb59	2440	2016-11-10	Others
d92a1ef2-49d7-4116-a7df-473c446c7780	1708	2017-01-23	Others
e80b9861-aa30-4365-9b2d-8895055e6525	4636	2017-03-03	Others
427685ce-7470-433b-bd54-69cae2c80cb9	1504	2017-01-10	Others
a6b88b4c-8a9e-45e1-88a9-fa81ab1f19bf	3515	2017-01-25	Others
db057b6f-6df4-47f5-b8f4-ed3724dc883a	3164	2016-12-07	Serially sampled from an individual within 7 d
dcc1799f-9348-49e3-9a0d-8a849a6a021f	3164	2016-12-07	Serially sampled from an individual within 7 d
e8e3fd21-7b4e-4639-8c89-66ab17d7e490	3164	2016-12-07	Serially sampled from an individual within 7 d
898aceb1-b381-4963-9e08-dabbf81f4ced	3023	2017-02-21	Others
996ebe0c-a95c-4f8e-8f19-6b0de3aeabe0	10057	2017-05-09	Others
8eea04b8-8b8a-4402-a5a2-58cebaac94b8	10018	2017-05-02	Others
7e2a56b0-89d0-4dec-b4dd-e9d9985c5193	2783	2017-02-19	Others
395af321-8f24-4d7e-bdf6-5771192e0d7f	1285	2017-03-13	Others
11eaa01d-de6c-499b-ae68-9979fc9eb1f4	420	2017-02-17	Serially sampled from an individual within 7 d
8e344a36-82d5-4a89-998d-98a60d815b81	420	2017-02-14	Serially sampled from an individual within 7 d
3408214b-d520-495e-a2ce-743c593e02fe	1169	2016-11-16	Others
46d4fcb4-ca90-459d-baeb-035bd940f0ee	10010	2016-03-04	Others
a23da7e6-ae4a-454f-aef6-d0661b959c36	3013	2017-01-24	Others
67f17c2f-f997-47c2-aaac-8ccc06f8c431	2299	2016-02-07	Others
856e3406-77c4-40ec-8e53-a0595cd68596	2935	2017-03-12	Others
c36bc667-5197-401d-8ecb-c6110a31b62e	4046	2016-12-30	Others
2a54904d-4680-411e-9529-610412c2c6ab	943	2016-11-08	Others
770a0450-9dce-4573-bafc-eacb0f34ebbf	943	2016-12-09	Others
46873482-52e5-43f4-af37-d4f1d49b23a8	943	2016-09-26	Others
ce9af89d-2f8c-4f6a-ae79-c2adf3eff0c6	4225	2016-11-17	Serially sampled from an individual within 7 d
e667b3fb-b6b7-49d4-a4e8-56ebb0853a42	4225	2016-11-11	Serially sampled from an individual within 7 d
53fc66f1-f088-45ee-b073-40484665057f	1868	2016-05-11	Others
2d70a12c-72fa-4f87-92d8-b459b0ccff14	1024	2016-06-20	Others
ac354166-2421-4cf6-a9ef-6c3e02796119	3638	2016-07-15	Others
d32d02e0-8111-4e7f-8521-60dd85d044b6	4296	2016-11-12	Others
c308a8d6-23b5-40a8-b9e7-9bad8dac1e45	4033	2017-02-13	Others
1f46034d-eb7d-4622-b252-9b4f0091f8a4	688	2016-11-23	Others
39058225-eec3-4824-9f1e-f2406b7e3c19	1275	2016-06-08	Others
7ff39941-44cd-4983-91c6-76e6d45dc6f1	2815	2016-06-09	Others
3920195c-dffc-447e-89bf-cfd5c1c621c1	1279	2016-04-14	Others
31acd26f-ca3e-43c1-8656-404dc27849c8	1125	2016-08-22	Others
eb261018-8659-4aed-bfd1-fa1b98821a4a	4692	2016-04-06	Others
fa3536df-2eb1-470c-9dfe-f9756590bf3e	4919	2016-09-06	Others
8707bb2e-d7a9-40e7-b986-438d84d7d62b	2967	2016-06-14	Others
5b2df674-5763-49a6-9dfd-2df8ac2b9120	2013	2016-04-04	Others
61473176-8a0b-4069-94c2-07c06ab8af90	10027	2015-12-04	Others
633d397b-ae77-4ebd-a3b7-ef2ce6b15a13	2190	2016-10-02	Others
7e8e846a-2e5e-4da5-b780-21318727b784	2790	2017-01-16	Others
438019b5-dd4c-47e4-bfd0-abdb4b31ba80	1532	2016-12-20	Others
b86bd6ba-4571-4787-88e0-7dbae61ddc9a	3842	2016-05-22	Others
1e6669d9-f7e2-4142-80ba-9218c63d8802	666	2016-09-16	Others
57b81ce3-2e85-468d-aaac-c8b3402f4586	1947	2016-11-04	Others
6bbe2471-c804-4d98-a9fe-a8b7b903bc4b	2396	2016-08-15	Others
2147dcf5-035b-4562-9485-a4d82c6ed7ee	742	2017-01-04	Others
a0bcfbca-c8f7-4053-a424-a05afc8c5bb6	2995	2017-01-20	Serially sampled from an individual within 7 d
8811884b-1bbd-4e78-b4f4-0539d40c3870	2995	2017-01-25	Serially sampled from an individual within 7 d
85118b42-4d7b-4999-bb1a-77ac2e5b7bbe	2928	2016-09-27	Others
aa9420f4-64fe-4a10-a4bb-c74a04642ce9	3606	2017-02-17	Others
a7ebd8c9-889c-4de7-b1f2-264479685fe7	3550	2016-01-13	Others
55df1e82-dee2-403d-91d0-df2f28868f3a	1908	2016-01-13	Others
a9c0d3d7-3582-4f15-8dec-c8f3401e3c60	3584	2014-03-27	Others
81eb5c89-5c77-4b20-aa7e-812a06439b98	2853	2017-01-12	Others
ab72ffbe-777a-4952-ba49-4e9397eed4f9	3619	2017-03-09	Others
ae7947ea-e413-48aa-b4f0-852b4b459038	3675	2014-07-23	Others
42459bc9-3a4c-468e-b0e5-b7e7ef077395	1497	2015-07-28	Others
550cfa81-f31e-4f4d-83e5-b5054097e40c	1887	2016-10-26	Serially sampled from an individual within 7 d
5c59aaf3-82df-4ae8-8039-ad40aa8529f0	1781	2015-07-09	Serially sampled from an individual within 7 d
4f620ddc-d05e-4dcf-b003-d19532069642	1781	2015-07-09	Serially sampled from an individual within 7 d
868c5114-6bf6-4e9c-98f2-f3b5e09d9da9	464	2015-09-15	Others
db758ea7-9eae-427e-8d9e-c1d1b439169e	679	2014-08-26	Others
a73d05ff-aa48-4274-943f-85c8cdaf72ca	3527	2015-01-12	Others
e59facb6-2098-4516-a5bb-2fd4be3dc6e1	4589	2015-10-13	Others
3e75e63b-e190-439e-ad36-ccfa66207d46	1401	2015-01-23	Others
30c210e6-2bb7-40eb-9369-930e1708bff2	1099	2017-02-13	Serially sampled from an individual within 7 d
7cae6288-9511-4193-b9fd-ddbc2682b518	1099	2017-02-17	Serially sampled from an individual within 7 d
44cfeb04-bdb9-44ea-a58d-1e9b2c53b58f	1563	2014-10-08	Others
93bce2ee-8cca-429f-b6fc-1beaea1d6345	3206	2015-01-12	Others
648b5f20-1646-49c1-9259-6b99ea5ac5d2	2215	2015-08-22	Others
0fa955a3-f11f-4f40-8d15-85fd37133162	10325	2013-02-06	Others
7233277c-cacb-4a4a-a81f-4e2932dcb4af	2523	2015-07-27	Others
9cc920af-9587-4974-bee3-80c2a6e4c898	3349	2016-12-28	Others
560514db-3e01-4769-9d65-33f482d8536f	1911	2017-03-05	Others
576be9f4-854c-4f0f-aca8-c3081e77d7b7	1944	2017-01-26	Others
0db72f4d-56d1-4b92-8c05-6f053c7d212e	335	2017-02-17	Others
2a725c8f-dae9-4c8f-aebc-c64084cfc8f0	948	2015-02-14	Others
577f1ab0-30ea-4044-bc4c-c9f5d503de30	1945	2015-08-04	Others
1a596930-28ba-4171-b09c-db86bfbb09b9	594	2015-05-20	Others
7ca1cf9a-0f3f-45d0-b1f3-c9704cc4e185	2750	1930-11-24	Others
52731572-e2a9-441f-90f0-6e67ac177f98	1839	2017-01-13	Others
c28be45d-6577-4ca6-a667-f3af57c402cb	4025	2013-01-18	Others
0fb330b7-add9-44ee-8307-08d6db81c785	9932	2017-04-06	Others
c87a4f09-1f86-456c-a4a7-4eade89e6a92	4115	2016-01-19	Others
3ebbdd7e-8502-43e8-817f-a3bb59d8edcb	1405	2015-01-19	Others
0940537c-1c62-485d-8769-b7e950d55854	224	2014-10-13	Others
5184c020-4a58-4a97-a3a3-b0bd5155be65	1825	2014-05-23	Others
5852e6a8-2e93-41e0-b0ae-25984a8ef7dc	1960	2015-12-24	Others
bce2eb39-5ba1-4fe0-b403-4263ccbb1dad	3086	2014-03-14	Others
8d71b7e0-b5e9-41f2-939a-450ae78d2aaf	3086	2014-02-21	Others
298bf4a9-45a9-4a2a-8338-888915f0fa7c	930	2017-03-01	Others
f8cfebf1-06ba-485b-b843-b36463798c6a	4892	2016-01-23	Others
d4a30118-ad26-40f1-b6ff-05139778c404	4310	2015-12-14	Others
7a2b1acd-faa4-4eb5-a795-544413f526d0	2696	2015-03-12	Others
dc3fed9d-155c-4ab1-81cb-a517fab14daf	2696	2015-05-12	Others
113a91fc-d51b-4fea-bee4-d1269ca40fd5	405	2014-10-03	Others
1c9de321-25ea-486a-b1c9-ffc47077a9a0	638	2016-09-07	Others
388a0051-de02-4b7b-be3f-dc02cb57933f	1264	2015-07-02	Others
926cd444-f7e8-49e8-b4a1-c37385370d28	1715	2015-08-13	Others
b2136c0d-5dcd-489c-a8f2-d43e4363a960	3742	2014-11-14	Others
a4673a38-2524-4a40-b2d7-e480869eba09	3471	2015-09-23	Others
565bbe5c-07f5-41d7-bacc-d457db30d94e	1918	2014-10-24	Others
8e2d74dc-adeb-42fd-ac75-751ad29d1a7f	489	2017-01-09	Serially sampled from an individual within 7 d
c347452d-3e11-491c-b77a-d60eaa0da0a7	489	2017-01-09	Serially sampled from an individual within 7 d
700611df-9189-4979-9975-22e32c42a56c	489	2017-01-09	Serially sampled from an individual within 7 d
27ac2dbf-5346-4e68-9b4f-b7013321bb3f	897	2017-03-13	Others
eb08aff3-0753-458b-aaa1-2b50d9781b51	4690	2015-01-12	Others
0cdfd3e3-b8f6-4fc4-b095-ba8c626078b4	314	2015-11-24	Others
ebee3df5-ecf8-4d72-980b-b516d338064c	4701	2015-05-14	Others
ac86d2bc-c95d-4619-8b03-725d7d8fc855	9907	2016-11-28	Others
3b49de35-4ba1-4529-8e8e-0971304528d7	358	2016-09-21	Serially sampled from an individual within 7 d
dc559350-fe23-43c9-9dfb-1116af844581	358	2016-09-21	Serially sampled from an individual within 7 d
3507d742-e81c-4a17-9c2e-ce6951038508	1183	2017-02-05	Others
3fc95ad6-fb5a-4f64-a342-41c9dde454c4	1432	2014-02-17	Others
cc79ca49-208c-40c0-adc1-1e0773386d42	4177	2014-09-15	Others
ad721407-22c8-47b6-9549-18c11edae942	3659	2015-04-17	Others
423753f2-07d8-4848-bcb0-36967ff48c34	1494	2015-06-24	Others
60273be7-4d1c-447b-93cf-716134f33b61	2129	2016-01-26	Others
be9fb043-140d-4a21-a407-f5337067dfc6	3946	2015-10-28	Others
2a7bf7d5-4a69-49de-9717-5f89049b49c1	949	2015-03-13	Others
4667bf15-0e46-48b9-b9b8-668e646d3b93	1597	2017-03-17	Others
f1353cb2-b960-4b6b-ade8-1678825fd184	3783	2014-12-24	Others
825dbf8e-9c1e-4408-a7d6-1c0a9499e8de	2863	2015-07-24	Serially sampled from an individual within 7 d
b8fe9413-9187-4a40-bf5a-77e380dc6a80	2863	2015-07-22	Serially sampled from an individual within 7 d
08a76834-fdb5-4694-910c-66c533bd032d	211	2017-02-27	Others
56cd5931-5928-444e-9134-5bad9211571d	1933	2015-09-14	Others
ca288f9c-864d-4203-ad84-26aea348be0f	4134	2014-07-02	Others
2433f79d-5541-4efc-98a4-fa0685fb8b32	810	2016-10-08	Others
7513f05f-32c1-4559-a18c-1fdfe4e5ab3c	2583	2014-12-29	Others
6c9cf9cd-8de0-419f-b082-f46949540075	2410	2015-03-02	Others
531243d1-111d-459b-a3e5-abb13ab85c6d	1850	2015-12-16	Others
91d37668-64e7-4cb3-acc5-c0acdc88ab8e	1582	2015-01-22	Others
9f15bb19-e379-4b6d-a6fe-044151cbb6f9	3390	2013-01-25	Others
c5462f8d-aa10-43a8-8074-06db173ad99a	10088	2017-04-16	Others
7b3ac578-e28a-4ee6-aa85-de86b74abf9f	2724	2017-03-14	Others
3c0b4f71-e36e-4ae7-847e-a8e0c0cee174	1350	2015-07-07	Others
e819ae37-1251-4f82-922a-141c18a5b0d3	1350	2015-04-08	Others
bb09cc8f-3702-4670-9b80-f9db715994ee	1350	2015-05-08	Others
f226801b-c841-4a84-8600-f0cfca74f484	1350	2015-03-18	Others
8ee3b7db-cc6e-4e1c-83a6-ddfda963659d	3109	2015-06-11	Others
260c431b-45e1-438a-94c2-c3ad7996ac3a	854	2015-04-29	Others
94d4f3a7-c0f2-48f3-b4ad-2f8de55d0dbf	3223	2016-05-12	Others
4ddad914-b756-4389-bfa1-51a127558154	1755	2015-01-12	Others
00135c7a-ca30-4ef1-9d7c-4845fbaf79ba	2	2015-07-28	Others
b2150e09-2fa1-4d45-ba53-0490c5f3dce8	3743	2017-04-05	Others
f8899391-3613-4ab3-92ea-1eb20893310a	4886	2015-12-01	Others
5562db13-98c1-4d40-8ed8-a6cf48fd76bf	1899	2015-01-02	Others
99fb0358-2c43-46d9-b555-35098ffd9b58	1040	2014-04-07	Others
a73d2c40-3b75-4fec-9955-7b6343291bcf	3528	2017-03-02	Others
abd5d1ec-424d-45e2-991f-b6a41a2b2fc5	3629	2016-02-03	Others
0cc60677-ce2b-47c3-b18b-011acb23d3fa	310	2016-04-21	Others
e30b5373-de11-441f-84cd-a5715be9b232	3040	2014-03-09	Others
c9a085f3-ab98-4f32-ac05-0138c98aef97	4128	2015-12-11	Others
3d47278a-8e0e-4d1a-8615-9036aba55553	1379	2015-08-05	Serially sampled from an individual within 7 d
86db344c-69dd-481d-be06-6f5cd8fb7332	1379	2015-08-05	Serially sampled from an individual within 7 d
431a5ba9-87f0-47ac-b567-784a44923280	1519	2014-07-08	Others
cb598c52-afa0-4955-8eb0-80b7b5bf9995	4157	2015-07-03	Others
e5477388-e25c-461a-a4ec-e84e07e5291f	4582	2015-11-24	Others
60f753e5-a843-44bd-a7db-d7a730e7b38e	2147	2014-03-24	Others
6fdca971-f672-4b51-96f9-521800ecae5e	2476	2015-09-11	Others
fa712baf-8009-4ec1-a743-c4b0a5511e6e	4924	2017-01-25	Others
0b56de94-6a39-483b-8a68-ad6a380c7d11	270	2015-05-29	Others
5f20aca3-6859-4e7c-8515-184dd03d5b4a	2106	2014-11-05	Others
c0e663c2-fd6d-4d1d-9006-c65ce50173c5	3992	2015-09-17	Others
c9e7f6ac-a83e-40d1-9e03-1510d72865ab	4130	2015-08-04	Others
24d79632-3d6a-43c4-a96a-24cd0596f134	824	2014-10-22	Others
3f46082b-6498-43e9-9ad8-c265b05fd4f1	1420	2015-09-18	Others
b4925e2a-3454-498d-ab51-1677e5198437	3789	2015-09-10	Others
be07777d-4a6a-46b7-9404-776f26057055	3937	2014-12-10	Others
21fb71d2-bf7e-41c9-9df0-228e419a9c10	754	2015-08-11	Others
88b12257-5f0a-4cc1-beac-49ca7db8aeb5	3004	2014-06-16	Others
430ab3d1-ec39-49b6-a6c0-19e1f25f6d5e	9995	2015-12-29	Others
e8592162-7b46-4fd6-8499-a0b65e4ac522	4644	2015-09-07	Others
3df68d60-82e8-43cc-ba42-56c36d0837d0	1391	2013-10-23	Others
f30a6bbf-cc36-46c9-80bc-1359be2685f3	3348	2016-01-24	Serially sampled from an individual within 7 d
c74dd6d2-bc81-47ef-8f12-7b6965062f4f	1060	2015-01-12	Serially sampled from an individual within 7 d
2ed6d555-23d0-4253-929b-f4e9a19e1140	1060	2015-01-12	Serially sampled from an individual within 7 d
1fa73ea9-6fd4-46b1-87d8-83551650fd3d	706	2015-03-26	Others
5b86544f-b363-475b-bc23-f5d332f82dd0	706	2015-03-06	Others
33082af6-28da-46e6-b396-dbc090560cea	706	2015-04-17	Others
2614c624-f06d-4e93-ae39-669ea042a4bc	859	1900-01-01	Others
1f8ec107-10ce-437b-976a-ef5768bd19cd	699	2015-02-27	Serially sampled from an individual within 7 d
d0bc3f64-4d4f-424a-b47b-039d3f4c5388	699	2015-03-02	Serially sampled from an individual within 7 d
400fc123-b092-4f4c-8369-ee8a97de0fe2	9931	2017-04-07	Others
babe542c-2e59-4958-83ca-f7f5da6db256	3877	2014-09-01	Others
a0b9cff3-5841-4542-8c29-14e41388e46a	3421	2014-03-24	Others
fdf393f6-2a96-4012-8498-cd8d322e530a	3404	2016-01-18	Serially sampled from an individual within 7 d
9fe1de16-5727-4588-ae43-6e48cdbc62fb	3404	2016-01-08	Others
fef51328-be35-47e2-bc83-fb993b19ade2	3404	2016-01-18	Serially sampled from an individual within 7 d
f398bfef-4357-44e6-9ae8-c456269d22d3	9950	2017-04-17	Others
c7265546-f016-4835-aad7-411d2a4847a9	3404	2016-01-17	Serially sampled from an individual within 7 d
7eb86627-9723-4590-9f14-f00ef3351f82	2794	2015-08-06	Others
eff4dbbd-9e60-4e10-a043-2e2ba9c2f7e9	4755	2017-03-17	Others
eeb438a0-7700-4e06-8421-39f57a5993a8	2687	2017-02-24	Serially sampled from an individual within 7 d
79f31781-2c1a-4702-aad2-e615ddc08843	2687	2017-02-24	Serially sampled from an individual within 7 d
6e8e1ab1-10d2-456d-b849-c36ee013db0a	254	2015-02-20	Others
ba2a2a95-b3c4-4f6c-9fd7-112bdbae3775	254	2015-01-20	Others
f394b941-1075-425f-8afb-508ff062f12d	254	2014-02-08	Others
0b01ffbf-9670-47b7-b74d-b6fa6a021926	254	2015-04-29	Others
8ab8ae69-9d93-4692-a688-188f83cc9460	254	2014-08-29	Others
0aa8e0a4-714c-47f8-aabc-3bb49a112d6c	254	2014-03-07	Others
02006d2e-de54-4f5c-9f28-a022af48067f	52	2016-01-08	Others
0964efdd-7253-44f5-ab4f-6afd7c44ce1a	52	2015-12-07	Others
[truncated: 753 more rows]

## Sheet: sample_metadata
Sample metadata
sampleId	An identifier (guuid) for each sample sequenced
personId	An integer representing an individual
colldate	The date of receipt of the sample by the reference laboratory
validationSet	Whether this sample is part of the validation set

## Sheet: SuppData_S1_By gene
Supplementary Data S1
gene	start	stop	Fig5B_Region
35kd_ag	3057251	3058063	None
aac	314309	314854	None
aao	2151433	2152395	None
accA1	2814916	2816880	None
accA2	1083752	1085750	None
accA3	3666357	3668159	None
accD1	2816885	2818469	B
accD2	1085756	1087345	None
accD3	1006693	1008180	None
accD4	4254380	4255943	None
accD5	3662062	3663687	B
accD6	2520743	2522164	None
accE5	3663710	3664217	None
aceAa	2160463	2161564	None
aceAb	2161568	2162762	None
aceE	2512539	2515244	B
acg	2279129	2280124	None
ackA	493860	495008	None
acn	1663215	1666046	B
acpA	36612	36865	None
acpM	2517771	2518113	None
acpS	2839543	2839930	None
acrA1	3805621	3807572	None
acs	4107792	4109747	None
acyP	3237818	3238084	None
add	3701087	3702182	None
adh	1731373	1732471	None
adhA	2109544	2110584	None
adhB	854699	855826	None
adhC	3406285	3407312	None
adhD	3451781	3452887	None
adhE1	191984	193115	None
adk	826127	826667	None
adoK	2467053	2468027	None
aftA	4237932	4239861	None
aftB	4266953	4268836	None
aftC	2989291	2990592	None
aftD	282649	286851	None
aglA	2773566	2775204	None
agpS	3475379	3476961	None
ahpC	2726193	2726780	None
ahpD	2726806	2727334	None
ahpE	2510715	2511174	None
alaS	2873772	2876485	None
alaT	11112	11184	None
alaU	3431840	3431912	None
alaV	1113511	1113583	C
ald	3086820	3087935	None
aldA	860912	862381	None
aldC	3169361	3170718	None
alkA	1477633	1479118	None
alkB	3630740	3631988	None
alr	3840199	3841420	None
amiA1	3691639	3692803	None
amiA2	2644320	2645769	None
amiB1	3692810	3693989	None
amiB2	1410431	1411819	None
amiC	3196864	3198285	None
amiD	3788621	3790048	None
amt	3231078	3232506	None
ansA	1741249	1742192	None
ansP1	2388616	2390083	None
ansP2	415502	416965	None
aofH	3538505	3539844	None
apa	2107736	2108713	None
aprB	2692551	2692715	A
apt	2910229	2910900	None
arcA	1117185	1118393	None
arfA	1002812	1003792	None
arfB	1003805	1003955	None
arfC	1003959	1004484	None
argA	3059262	3059786	None
argB	1867847	1868721	None
argC	1865576	1866629	None
argD	1868728	1869920	None
argF	1869927	1870840	None
argG	1871363	1872559	None
argH	1872639	1874051	None
argJ	1866636	1867840	None
argR	1870847	1871354	None
argS	1446379	1448026	None
argT	1025321	1025393	B
argU	4216865	4216937	C
argV	1446193	1446265	B
argW	2794176	2794249	B
aroA	3603377	3604724	None
aroB	2861593	2862671	None
aroD	2861148	2861586	None
aroE	2871206	2872010	None
aroF	2863207	2864412	None
aroG	2440332	2441720	None
aroK	2862678	2863203	None
arsA	3000614	3001903	None
arsB1	3001983	3003269	None
arsB2	4020142	4021383	None
arsC	2966915	2968406	None
asd	4151180	4152216	None
ask	4152219	4153483	None
asnB	2464997	2466955	None
asnT	2619407	2619479	B
aspB	4006205	4007329	None
aspC	401873	403162	None
aspS	2896013	2897803	B
aspT	924110	924183	C
atpA	1463228	1464877	C
atpB	1460253	1460996	None
atpC	1467315	1467680	A
atpD	1465841	1467301	C
atpE	1461045	1461290	None
atpF	1461321	1461836	None
atpG	1464884	1465801	None
atpH	1461843	1463183	None
atsA	806335	808698	None
atsB	3683051	3685963	None
atsD	756137	758500	None
B11	4099386	4099478	None
B55	704187	704247	None
bacA	2062809	2064728	None
bcp	2837684	2838127	None
bcpB	1807298	1807762	None
betP	1022087	1023868	None
Between 35kd_ag and clgR	3058064	3058192	None
Between aac and Rv0263c	314855	314863	None
Between aao and Rv1906c	2152396	2152424	None
Between accA1 and accD1	2816881	2816884	None
Between accA2 and accD2	1085751	1085755	None
Between accA3 and sigF	3668160	3668168	A
Between accD1 and scoB	2818470	2818475	None
Between accD2 and fadE13	1087346	1087347	None
Between accD3 and echA6	1008181	1008206	None
Between accD4 and pks13	4255944	4255949	B
Between accD5 and accE5	3663688	3663709	None
Between accD6 and Rv2248	2522165	2522359	None
Between accE5 and Rv3282	3664218	3664223	None
Between aceAa and aceAb	2161565	2161567	None
Between aceAb and PPE34	2162763	2162931	None
Between aceE and Rv2242	2515245	2515303	None
Between acg and Rv2033c	2280125	2280239	None
Between ackA and pknG	495009	495061	None
Between acn and Rv1476	1666047	1666203	None
Between acpA and Rv0034	36866	36871	None
Between acpM and kasA	2518114	2518119	None
Between acpS and fas	2839931	2840122	None
Between acrA1 and cmaA1	3807573	3807574	None
Between acs and Rv3668c	4109748	4109782	None
Between acyP and Rv2923c	3238085	3238100	None
Between add and deoA	3702183	3702185	None
Between adh and Rv1531	1732472	1732477	None
Between adhA and Rv1863c	2110585	2110590	None
Between adhB and Rv0762c	855827	855924	None
Between adhC and Rv3046c	3407313	3407326	None
Between adhD and Rv3087	3452888	3452924	None
Between adhE1 and Rv0163	193116	193136	None
Between adk and mapA	826668	826669	None
Between adoK and Rv2203	2468028	2468230	None
Between aftA and embC	4239862	4239864	None
Between aftB and ubiA	4268837	4268924	None
Between aftC and msrB	2990593	2990705	None
Between aftD and Rv0236A	286852	286897	None
Between aglA and Rv2472	2775205	2775271	None
Between agpS and Rv3108	3476962	3477059	None
Between ahpC and ahpD	2726781	2726805	None
Between ahpD and PPE41	2727335	2727340	None
Between ahpE and Rv2239c	2511175	2511177	None
Between alaS and Rv2556c	2876486	2876575	None
Between alaT and Rv0008c	11185	11873	None
Between alaU and pgmA	3431913	3431978	None
Between alaV and Rv0997a	1113584	1113860	None
Between ald and Rv2781c	3087936	3087949	None
Between aldA and Rv0769	862382	862411	None
Between aldC and Rv2859c	3170719	3170724	None
Between alkA and Rv1318c	1479119	1479198	None
Between alkB and Rv3253c	3631989	3632096	None
Between alr and Rv3424c	3841421	3841713	A
Between amiA1 and amiB1	3692804	3692809	None
Between amiA2 and era	2645770	2645775	None
Between amiB1 and deoD	3693990	3694053	None
Between amiB2 and Rv1264	1411820	1411893	None
Between amiC and tsf	3198286	3198291	None
Between amiD and Rv3376	3790049	3790155	None
Between amt and ftsY	3232507	3232870	A
Between ansA and lspA	1742193	1742243	None
Between ansP1 and Rv2128	2390084	2390086	None
Between ansP2 and Rv0347	416966	417303	None
Between aofH and hpx	3539845	3539852	None
Between apa and Rv1861	2108714	2109164	None
Between aprA and aprB	2692440	2692550	None
Between aprB and PE_PGRS41	2692716	2692798	None
Between apt and Rv2585c	2910901	2911003	None
Between arcA and Rv1002c	1118394	1118427	None
Between arfA and arfB	1003793	1003804	None
Between arfB and arfC	1003956	1003958	None
Between arfC and prrB	1004485	1004500	None
Between argA and ftsK	3059787	3059854	None
Between argB and argD	1868722	1868727	None
Between argC and argJ	1866630	1866635	None
Between argD and argF	1869921	1869926	None
Between argF and argR	1870841	1870846	None
Between argG and argH	1872560	1872638	A
Between argH and pks10	1874052	1874159	None
Between argJ and argB	1867841	1867846	None
Between argR and argG	1871355	1871362	None
Between argS and lysA	1448027	1448032	None
Between argT and Rv0920c	1025394	1025496	None
Between argU and serT	4216938	4216967	None
Between argV and argS	1446266	1446378	None
Between argW and echA14	2794250	2794349	None
Between aroA and Rv3228	3604725	3604730	A
Between aroB and aroK	2862672	2862677	B
Between aroD and aroB	2861587	2861592	None
Between aroE and Rv2553c	2872011	2872016	None
Between aroF and Rv2541	2864413	2864426	None
Between aroG and Rv2179c	2441721	2441810	None
Between aroK and aroF	2863204	2863206	None
Between arsA and arsB1	3001904	3001982	None
Between arsB1 and Rv2686c	3003270	3003279	None
Between arsB2 and Rv3579c	4021384	4021424	None
Between arsC and Rv2644c	2968407	2968532	None
Between AS1726 and Rv1727	1952504	1953269	None
Between AS1890 and Rv1891	2139657	2139740	None
Between asd and ask	4152217	4152218	None
Between ASdes and Rv0825c	918459	918911	None
Between ask and leuA	4153484	4153739	None
Between asnB and adoK	2466956	2467052	A
Between asnT and lppQ	2619480	2619596	None
Between aspB and nat	4007330	4007367	None
Between aspC and Rv0338c	403163	403192	None
Between ASpks and Rv2049c	2299887	2307292	None
Between aspS and Rv2573	2897804	2898042	None
Between aspT and pheU	924184	924212	None
Between atpA and atpG	1464878	1464883	None
Between atpB and atpE	1460997	1461044	None
Between atpC and Rv1312	1467681	1467687	None
Between atpD and atpC	1467302	1467314	None
Between atpE and atpF	1461291	1461320	None
Between atpF and atpH	1461837	1461842	None
Between atpG and atpD	1465802	1465840	None
Between atpH and atpA	1463184	1463227	None
Between atsA and Rv0712	808699	808745	None
Between atsB and Rv3300c	3685964	3685982	None
Between atsD and vapB8	758501	758531	None
Between B11 and Rv3661	4099479	4099646	None
Between B55 and Rv0610c	704248	704751	None
Between bacA and ilvG	2064729	2064798	None
Between bcp and Rv2522c	2838128	2838158	None
Between bcpB and trpE	1807763	1807902	None
Between betP and Rv0918	1023869	1024210	None
Between bfrA and Rv1877	2125820	2125903	None
Between bfrB and glpQ1	4314724	4314737	None
Between bglS and mymT	218345	218389	None
Between bioA and bioF1	1776701	1776706	None
Between bioB and Rv1590	1791333	1791334	None
Between bioD and Rv1571	1778538	1778540	None
Between bioF1 and bioD	1777858	1777863	None
Between bioF2 and acpA	36606	36611	None
Between birA and accD5	3662013	3662061	None
Between bisC and Rv1443c	1622092	1622206	None
Between bkdA and citE	2812097	2812354	None
Between bkdB and bkdA	2810983	2810992	None
Between bkdC and bkdB	2809935	2809940	None
Between blaC and sigC	2326810	2326943	None
Between blaI and Rv1847	2096600	2096876	None
Between blaR and blaI	2096169	2096182	None
Between bpoA and kgtP	3890734	3892370	None
Between bpoB and ephC	1247053	1247126	None
Between bpoC and menD	646256	646297	None
Between C8 and serV	4168282	4168344	None
Between cadI and Rv2642	2966398	2966532	None
Between caeA and Rv2224d	2497024	2497224	None
Between canA and cysD	1437816	1437908	None
Between canB and mutY	4030492	4030495	None
Between carA and carB	1557100	1557102	None
Between carB and pyrF	1560444	1560449	None
Between cbs and Rv1078	1203112	1203312	None
Between ccdA and Rv0528	618273	618304	None
Between ccsA and Rv0530	620866	620906	None
Between cdd and sdhC	3703866	3704101	None
Between cdh and lppO	2562458	2562598	None
Between cdsA and frr	3191622	3191643	None
Between celA1 and Rv0063	66695	66922	None
Between ceoB and ceoC	3010023	3010028	None
Between ceoC and Rv2693c	3010687	3010696	None
Between cfp2 and Rv2377c	2656116	2656214	None
Between cfp21 and RV1984a	2228562	2228675	None
Between cfp29 and Rv0799c	892265	892270	None
Between cfp6 and Rv3005c	3363687	3363692	None
Between chaA and bcpB	1807264	1807297	None
Between che1 and ggtB	2687974	2688009	None
Between choD and guaB3	3828728	3828782	None
Between cinA and nanT	2148955	2149005	None
Between citA and Rv0890c	989862	989947	None
Between citE and Rv2499c	2813172	2813177	None
Between clgR and pgsA3	3058532	3058601	None
Between clpB and Rv0385	462003	462134	None
Between clpC1 and lsr2	4040705	4040980	None
Between clpC2 and Rv2668	2984655	2984732	None
Between clpP1 and tig	2763775	2763890	None
Between clpP2 and clpP1	2763171	2763176	None
Between clpX and mmuM	2759489	2759778	None
Between cmaA1 and iunH	3808438	3808460	None
Between cmaA2 and Rv0504c	594780	594801	None
Between cmk and engA	1940287	1940292	None
Between cmr and Rv1676	1900976	1901046	None
Between cmtR and Rv1995	2237985	2238140	None
Between coaA and MTS0858	1220187	1220387	None
Between coaE and Rv1632c	1836237	1836386	None
Between cobB and cobO	3157520	3157522	None
Between cobC and vapC16	2505700	2505735	None
Between cobD and Rv2237	2509376	2509488	None
Between cobG and cobH	2322543	2322551	A
Between cobH and cobIJ	2323174	2323179	None
Between cobIJ and Rv2067c	2324646	2324702	None
Between cobK and cobM	2328221	2328226	None
Between cobL and Rv2073c	2330147	2330213	None
Between cobM and cobL	2328973	2328978	None
Between cobN and mazE7	2320754	2320830	None
Between cobO and Rv2850c	3158145	3158164	None
Between cobQ1 and PPE2	307859	307876	None
Between cobQ2 and Rv3714c	4158923	4158930	None
Between cobS and Rv2209	2473243	2473399	None
Between cobT and cobS	2472492	2472497	None
Between cobU and cobQ1	306350	306373	None
Between corA and mdh	1383043	1383212	None
Between cpsY and Rv0807	901331	901634	None
Between crp and Rv3677c	4117153	4117257	None
Between csd and Rv1465	1652767	1652772	None
Between csoR and Rv0968	1078335	1078390	None
Between cspA and Rv3649	4088532	4088780	None
Between cspB and PE_PGRS15	968306	968423	None
Between cstA and Rv3064c	3429520	3429824	None
Between ctaC and asnB	2464752	2464996	None
Between ctaD and fecB	3404922	3405135	None
Between ctaE and qcrC	2457513	2457552	None
Between ctpA and Rv0093c	102814	102869	None
Between ctpB and Rv0104	122174	122316	None
Between ctpC and Rv3271c	3652678	3652683	None
Between ctpD and trxA	1658937	1658979	A
Between ctpE and Rv0909	1014125	1014680	None
Between ctpF and Rv1998c	2242877	2242944	None
Between ctpG and Rv1993c	2237302	2237307	None
Between ctpH and Rv0426c	515322	515372	None
Between ctpI and Rv0108c	130542	130894	None
Between ctpJ and nmtR	4195374	4195439	None
Between ctpV and Rv0970	1081051	1081056	None
Between cut1 and wag22	1989567	1989832	None
Between cut2 and Rv2302	2573708	2573812	None
Between cut3 and cut4	3873406	3873451	B
Between cut4 and Rv3453	3874133	3874403	None
Between cya and leuV	1827946	1828014	None
Between cycA and PPE22	1931457	1931496	None
Between cydA and Rv1624c	1825888	1825997	None
Between cydB and cydA	1824401	1824429	None
Between cydC and cydD	1821689	1821694	None
Between cydD and cydB	1823274	1823359	None
Between cyp121 and Rv2277c	2548940	2549123	None
Between cyp123 and Rv0767c	860068	860073	None
Between cyp124 and Rv2267c	2541391	2541643	None
Between cyp125 and fadA5	3985446	3985556	None
Between cyp126 and Rv0779c	872671	872676	None
Between cyp128 and Rv2269c	2544277	2544288	None
Between cyp130 and Rv1257c	1404604	1404716	None
Between cyp132 and Rv1395	1570970	1571046	None
Between cyp135A1 and Rv0328	394046	394110	None
Between cyp135B1 and Rv0569	660869	661002	None
Between cyp136 and Rv3060c	3420971	3421740	None
Between cyp137 and Rv3686c	4128726	4128750	None
Between cyp138 and msrA	164692	164711	None
Between cyp139 and Rv1667c	1893563	1893576	None
Between cyp140 and lppE	2131858	2131906	None
Between cyp141 and Rv3122	3487712	3488088	None
Between cyp142 and Rv3519	3955522	3955549	None
Between cyp143 and Rv1786	2024629	2024827	None
Between cyp144 and Rv1778c	2011961	2012080	None
Between cyp51 and Rv0765c	858036	858038	None
Between cysA1 and cysW	2694965	2694980	None
Between cysA2 and thiX	909319	909610	None
Between cysA3 and Rv3118	3484808	3484808	None
Between cysD and Rv1286	1438906	1438908	None
Between cysE and Rv2336	2610422	2610836	None
Between cysG and cobB	3155872	3156147	None
Between cysH and che1	2687127	2687132	None
Between cysK1 and cysE	2609729	2609731	None
Between cysK2 and Rv0849	946055	946057	None
Between cysM and Rv1337	1504355	1504366	None
Between cysO and cysM	1503385	1503393	None
Between cysQ and Rv2132	2393321	2393410	None
Between cysS1 and ispF	4023804	4023867	None
Between cysT and subI	2696643	2696648	None
Between cysU and valU	2969926	2969941	None
Between cysW and cysT	2695795	2695800	None
Between dacB1 and sugI	3716995	3717089	None
Between dacB2 and Rv2912c	3219215	3219273	None
Between dapA and thyX	3067125	3067192	None
Between dapB and Rv2774c	3082342	3082351	None
Between dapC and Rv0859	954921	955076	None
Between dapD and dapE	1345170	1345259	None
Between dapE and Rv1203c	1346320	1346325	None
Between dapF and miaA	3039801	3039824	None
Between dcd and udgA	389155	389259	None
Between dctA and rne	2742122	2742185	None
Between ddlA and gpdA2	3337918	3337994	None
Between ddn and Rv3548c	3987300	3987381	None
Between deaD and Rv1254	1401657	1401662	None
Between dedA and Rv2638	2964243	2964404	None
Between def and Rv0430	518397	518732	None
Between deoA and cdd	3703463	3703468	None
Between deoC and Rv0479c	567897	567920	None
Between deoD and pmmB	3694861	3694863	None
Between desA1 and ASdes	918263	918458	None
Between desA2 and phoH2	1222787	1222996	None
Between desA3 and Rv3230c	3607035	3607111	None
Between devB and opcA	1624453	1624458	None
Between devR and Rv3134c	3499916	3499942	None
Between devS and devR	3499261	3499266	None
Between dfp and metK	1566698	1566824	None
Between dfrA and thyA	3073610	3073679	None
Between dgt and Rv2345	2623753	2623820	None
Between dhaA and hisS	2904542	2904820	None
Between dinF and Rv2837c	3143629	3143634	None
Between dinG and pncB1	1499190	1499212	None
Between dinP and Rv3057c	3417746	3417798	None
Between dinX and ansA	1741211	1741248	None
Between dipZ and mpt70	3186935	3187029	None
Between dlaT and Rv2216	2483625	2483627	None
Between dnaA and dnaN	1525	2051	None
Between dnaB and Rv0059	63021	63199	None
Between dnaE1 and PPE21	1751249	1751296	None
Between dnaE2 and Rv3371	3784741	3784931	None
Between dnaG and dgt	2622453	2622456	None
Between dnaJ1 and hspR	423638	423640	None
Between dnaJ2 and hrcA	2653988	2654061	None
Between dnaK and grpE	421708	421713	None
Between dnaN and recF	3261	3279	None
Between dnaQ and Rv3712	4156730	4156980	A
Between dnaZX and Rv3722c	4166732	4166820	None
Between dop and Rv2113	2372570	2372629	None
Between dosT and Rv2028c	2274509	2274568	None
Between dppA and acs	4107085	4107791	None
Between dppB and dppA	4105458	4105458	None
Between dppC and dppB	4104476	4104530	None
Between dppD and dppC	4103674	4103679	A
Between dprE1 and dprE2	4237164	4237165	None
Between dprE2 and aftA	4237930	4237931	None
Between drrA and drrB	3273205	3273210	None
Between drrB and drrC	3274071	3274076	None
Between drrC and papA5	3274903	3274948	None
Between dsbF and Rv1678	1902297	1902396	None
Between dut and Rv2698	3014148	3014172	None
Between dxr and vapB43	3183012	3183137	None
Between dxs1 and Rv2683	2999969	3000111	None
Between dxs2 and Rv3382c	3794868	3796447	None
Between eccA1 and eccB1	4345036	4345038	A
Between eccA2 and eccE2	4366839	4366907	None
Between eccA3 and eccB3	344021	344026	None
Between eccA5 and lppT	2038533	2039158	None
Between eccB1 and eccCa1	4346480	4346482	None
Between eccB2 and Rv3896c	4381941	4381942	None
Between eccB3 and eccC3	345634	345639	None
Between eccB4 and cut3	3872497	3872616	None
Between eccB5 and eccC5	2019256	2019261	None
Between eccC2 and eccB2	4380452	4380453	A
Between eccC3 and PE5	349623	349628	None
Between eccC4 and eccD4	3868239	3868351	None
Between eccC5 and cyp143	2023433	2023446	None
Between eccCa1 and eccCb1	4348725	4348826	None
Between eccCb1 and PE35	4350603	4350744	None
Between eccD1 and espJ	4356543	4356692	None
Between eccD2 and Rv3888c	4371680	4371685	None
Between eccD3 and mycP3	354497	354502	None
Between eccD4 and mycP4	3869751	3869756	None
Between eccD5 and mycP5	2033728	2033752	None
Between eccE1 and mycP1	4363416	4363421	None
Between eccE2 and mycP2	4368517	4368522	None
Between eccE3 and Rv0293c	356861	356876	None
Between eccE5 and eccA5	2036699	2036704	None
Between echA1 and Rv0223c	266296	266300	None
Between echA10 and mcr	1269959	1270061	None
Between echA11 and echA10	1269010	1269151	None
Between echA12 and Rv1473	1660621	1660655	None
Between echA13 and Rv1936	2187160	2187383	None
Between echA14 and PE_PGRS42	2795121	2795300	None
Between echA15 and Rv2680	2995946	2996104	None
Between echA16 and ugpC	3138021	3138098	None
Between echA17 and Rv3040c	3400184	3400191	None
Between echA18 and Rv3374	3788367	3788368	None
Between echA19 and Rv3517	3953336	3953430	None
Between echA2 and mazF1	546804	547075	None
Between echA20 and Rv3551	3989895	3989897	None
Between echA21 and lipE	4219674	4219684	None
Between echA3 and Rv0633c	729279	729326	None
Between echA4 and Rv0674	774062	774063	None
Between echA5 and mmpL5	775575	775585	None
Between echA6 and Rv0906	1008939	1008943	None
Between echA7 and fadE12	1082583	1082585	None
Between echA8 and echA9	1195044	1195054	None
Between echA9 and Rv1072	1196093	1196278	None
Between efp and pepQ	2859291	2859299	None
Between efpA and cysG	3154632	3154653	None
Between egtC and etgB	4145613	4145615	A
Between egtD and egtC	4144912	4144917	None
Between egtE and egtD	4143921	4143950	None
Between eis and Rv2417c	2715333	2715471	None
Between embA and embB	4246513	4246518	None
Between embB and Rv3796	4249811	4249877	None
Between embC and embA	4243148	4243232	None
Between embR and Rv1268c	1417348	1417657	None
Between emrB and Rv0784	878441	878637	None
Between end and lpqP	770551	770581	None
Between engA and Rv1714	1941680	1941852	None
Between eno and Rv1024	1145854	1145857	None
Between entC and Rv3216	3593368	3593373	A
Between ephA and Rv3618	4058697	4058702	None
Between ephB and Rv1939	2192093	2192098	None
Between ephC and Rv1125	1248078	1248081	None
Between ephD and dlaT	2481702	2481964	None
Between ephE and Rv3671c	4112321	4112330	None
Between ephF and Rv0135c	162643	162674	None
Between ephG and PE_PGRS47	3053683	3053913	None
Between epiA and Rv1513	1705057	1705062	None
Between era and Rv2365c	2646674	2646746	None
Between ercc3 and Rv0862c	960152	960341	None
Between erg3 and Rv1815	2057424	2057527	None
Between erm(37) and Rv1989c	2232220	2232738	None
Between espA and ephA	4056376	4057732	None
Between espB and eccE1	4361926	4362031	None
Between espC and espA	4055124	4055196	None
Between espD and espC	4054697	4054811	None
Between espE and espF	4341479	4341565	None
Between espF and espG1	4341878	4341879	None
Between espG1 and espH	4342732	4342769	None
Between espG2 and esxC	4373631	4373725	None
Between espG3 and eccD3	353037	353082	None
Between espH and eccA1	4343313	4343322	None
Between espI and eccD1	4355006	4355011	None
Between espJ and espK	4357536	4357592	None
Between espK and espL	4359783	4360198	None
Between espL and espB	4360542	4360547	None
Between espR and Rv3850	4323898	4324014	None
Between esxA and espI	4352897	4353009	None
Between esxB and esxA	4352577	4352608	None
Between esxC and esxD	4374014	4374048	None
Between esxD and PPE69	4374373	4374483	None
Between esxE and esxF	4390710	4390719	None
Between esxF and Rv3906c	4391032	4391096	A
Between esxG and esxH	351819	351847	None
Between esxH and espG3	352139	352148	None
Between esxI and esxJ	1160829	1160854	None
Between esxJ and PPE15	1161152	1161296	None
Between esxK and esxL	1340956	1341005	A
Between esxL and Rv1199c	1341291	1341357	None
Between esxM and esxN	2030644	2030693	None
Between esxN and Rv1794	2030979	2031065	None
Between esxO and esxP	2626173	2626222	None
Between esxP and Rv2348c	2626520	2626653	None
Between esxQ and PPE46	3376853	3376938	None
Between esxR and esxS	3379002	3379035	None
Between esxS and PPE47	3379330	3379375	None
Between esxT and esxU	3862927	3862946	None
Between esxU and Rv3446c	3863265	3863316	None
Between esxV and esxW	4060269	4060294	None
Between esxW and PPE65	4060592	4060647	None
Between etgB and gshA	4146887	4146892	None
Between ethA and ethR	4327474	4327548	None
Between ethR and Rv3856c	4328200	4328400	None
Between F6 and fadE5	293706	293797	None
Between fabD and mcr16	2517031	2517134	None
Between fabD2 and Rv0650	747036	747038	None
Between fabG1 and inhA	1674184	1674201	None
Between fabG2 and Rv1351	1518230	1518235	None
Between fabG3 and Rv2003c	2248443	2248562	None
Between fabG4 and fadA2	292030	292170	None
Between fabH and menA	625481	625561	None
Between fadA2 and F6	293494	293603	None
Between fadA3 and Rv1075c	1199374	1199425	None
Between fadA4 and Rv1324	1487032	1487160	None
Between fadA5 and ddn	3986733	3986843	None
Between fadA6 and Rv3557c	3996965	3997028	None
Between fadB and ercc3	958456	958522	None
Between fadB2 and umaA	559756	559887	None
Between fadB3 and Rv1716	1943574	1943575	None
Between fadB4 and Rv3142c	3509067	3509117	None
Between fadB5 and Rv1913	2159092	2159190	None
Between fadD1 and Rv1751	1979568	1979620	None
Between fadD10 and Rv0100	109779	109782	None
Between fadD11 and plsB1	1755432	1755444	None
Between fadD12 and Rv1428c	1603929	1603931	None
Between fadD13 and Rv3090	3457273	3458210	None
Between fadD14 and Rv1059	1182316	1182390	None
Between fadD15 and pimB	2449963	2449992	None
Between fadD17 and PE_PGRS53	3926399	3926568	None
Between fadD18 and PE_PGRS57	3945749	3945793	None
Between fadD19 and echA19	3952471	3952543	None
Between fadD2 and fadE6	326250	326265	None
Between fadD21 and Rv1186c	1327513	1327688	None
Between fadD22 and Rv2949c	3299955	3299970	None
Between fadD23 and Rv3827c	4301562	4301567	None
Between fadD24 and adh	1731257	1731372	None
Between fadD25 and mmpL12	1714054	1714171	None
Between fadD26 and ppsA	3245444	3245449	None
Between fadD28 and mmpL7	3285069	3285078	None
Between fadD29 and Rv2951c	3302456	3303102	None
Between fadD3 and fadE31	4003160	4003161	None
Between fadD30 and pks6	485730	485735	None
Between fadD31 and mpt63	2178950	2178956	None
Between fadD32 and Rv3802c	4263067	4263354	None
Between fadD34 and Rv0036c	38948	39055	A
Between fadD35 and Rv2506	2821597	2821711	None
Between fadD36 and Rv1194c	1337216	1337247	None
Between fadD4 and Rv0215c	257678	257718	None
Between fadD5 and yrbE1A	196658	196860	None
Between fadD6 and folP2	1351126	1351190	None
Between fadD7 and fusA2	145626	145627	None
Between fadD8 and Rv0552	642812	642888	None
Between fadD9 and PE_PGRS44	2921378	2921550	None
Between fadE1 and fgd2	159659	159699	None
Between fadE10 and Rv0874c	972458	972545	None
Between fadE12 and accA2	1083746	1083751	None
Between fadE13 and Rv0976c	1088492	1088497	None
Between fadE15 and PE_PGRS29	1655503	1655608	None
Between fadE16 and Rv1680	1904421	1904428	None
Between fadE17 and echA13	2186189	2186202	None
Between fadE18 and fadE17	2184958	2184958	None
Between fadE19 and accA1	2814912	2814915	None
Between fadE2 and pntAa	183199	183621	None
Between fadE20 and hflX	3037292	3037426	None
Between fadE21 and ltp1	3098939	3098963	B
Between fadE22 and ligB	3425428	3425583	None
Between fadE23 and fadB4	3507996	3508094	A
Between fadE24 and fadE23	3506770	3506789	None
Between fadE25 and purE	3658090	3658113	B
Between fadE26 and fadE27	3923674	3923697	None
Between fadE27 and fadD17	3924820	3924889	None
Between fadE28 and cyp125	3984143	3984145	None
Between fadE29 and fadE28	3983124	3983141	None
Between fadE30 and fadD3	4001590	4001636	None
Between fadE31 and fadE32	4004290	4004295	None
Between fadE32 and fadE33	4005246	4005251	None
Between fadE33 and aspB	4006199	4006204	None
Between fadE34 and kstR	4016213	4016483	None
Between fadE35 and Rv3798	4252867	4252992	None
Between fadE36 and Rv3762c	4206918	4206995	None
Between fadE4 and Rv0232	277765	277898	None
Between fadE5 and Rv0245	295634	296004	None
Between fadE6 and Rv0272c	328462	328574	None
Between fadE7 and Rv0401	479754	479788	None
Between fadE8 and echA4	773113	773122	None
Between fadE9 and mmsA	844415	844420	None
Between fadH and Rv1176c	1308222	1308227	None
Between far and Rv0856	952712	952824	None
Between fas and Rv2525c	2849333	2849851	None
Between fba and Rv0364	442300	442394	None
Between fbiA and fbiB	3641534	3641539	None
Between fbiB and Rv3263	3642882	3643176	None
Between fbiC and TB8.4	1305502	1305668	None
Between fbpA and aftB	4266659	4266952	None
Between fbpB and Rv1887	2135868	2136257	None
Between fbpC and htdZ	157601	157846	None
Between fbpD and fbpA	4265463	4265641	None
Between fcoT and fadD10	108152	108155	None
Between fdhD and fdhF	3209405	3209407	None
Between fdhF and Rv2901c	3211746	3211802	None
Between fdxA and Rv2008c	2256429	2256616	None
Between fdxB and Rv3555c	3994743	3994829	None
Between fdxC and Rv1178	1309332	1309363	None
Between fdxD and fadE26	3922257	3922470	None
Between fecB and adhC	3406216	3406284	None
Between ffh and Rv2917	3226286	3226362	None
Between fgd1 and pta	491785	491794	None
Between fgd2 and Rv0133	160783	160868	None
Between fhaA and leuT	25445	25643	None
Between fhaB and fhaA	23738	23860	None
Between fic and Rv3642c	4080561	4080570	None
Between fixA and Rv3030	3388871	3389100	None
Between fixB and fixA	3388032	3388069	None
Between fmt and fmu	1583100	1583105	None
Between fmu and rpe	1584475	1584498	None
Between folB and folP1	4049137	4049146	None
Between folC and valS	2747594	2747599	None
Between folD and relJ	3770650	3770772	None
Between folE and ftsH	4050586	4050600	None
Between folK and folB	4048743	4048748	A
Between folP1 and folE	4049976	4049981	None
Between folP2 and gpgS	1352143	1352148	None
Between fpg and rnc	3239471	3239828	None
Between fprA and agpS	3475377	3475378	None
Between fprB and Rv0887c	985512	985531	None
Between frdA and frdB	1759433	1759434	None
Between frdB and frdC	1760174	1760179	None
Between frdC and frdD	1760551	1760556	None
Between frdD and Rv1556	1760930	1760996	None
Between frr and pyrH	3192202	3192372	None
Between ftsE and Rv3103c	3471370	3471412	None
Between ftsH and Rv3612c	4052884	4053517	None
Between ftsK and Rv2749	3062504	3062507	None
Between ftsQ and murC	2410637	2410642	None
Between ftsW and murD	2414923	2414933	None
Between ftsX and ftsE	3470679	3470680	None
Between ftsY and smc	3234140	3234188	None
Between ftsZ and ftsQ	2409525	2409696	None
Between fucA and serA2	820495	820500	None
Between fum and glpX	1227566	1227595	None
Between furA and Rv1910c	2156593	2156705	None
Between fusA1 and tuf	784591	784820	None
Between fusA2 and Rv0121c	147772	147907	None
Between fxsA and Rv2054	2313050	2313124	None
Between G2 and lprJ	1915191	1915526	None
Between gabD1 and Rv0235c	281141	281165	None
Between gabD2 and Rv1732c	1959234	1959242	None
Between gabP and Rv0523c	614325	614343	None
Between gabT and fadD9	2917710	2917870	None
Between gadB and Rv3433c	3851755	3851791	None
Between galE1 and Rv3635	4073612	4073633	None
Between galE2 and Rv0502	592785	592790	None
Between galE3 and Rv0537c	628289	628297	None
Between galK and Rv0621	713808	714201	None
Between galT and galK	712715	712720	None
Between galU and moeA1	1110193	1110268	None
Between gap and pgk	1614327	1614328	None
Between garA and Rv1828	2073080	2073085	None
Between gatA and gatC	3371430	3371435	None
Between gatB and pfkA	3368794	3368822	None
Between gatC and Rv3013	3371731	3371814	None
Between gca and gmhA	137246	137318	None
Between gcp and rimI	3838585	3838590	None
Between gcpE and rip	3180532	3180547	None
Between gcvB and Rv1833c	2078703	2078928	None
Between gcvH and garA	2072357	2072595	None
Between gcvT and Rv2212	2477182	2477189	None
Between gdh and Rv2477c	2782263	2782365	None
Between ggtA and Rv0774c	867390	867439	None
Between ggtB and Rv2395	2689942	2690071	None
Between gid and Rv3920c	4408203	4408333	None
Between glbN and Rv1543	1744837	1745063	None
Between glbO and aglA	2773563	2773565	None
Between glcB and vapC13	2086982	2087256	None
Between glf and pirG	4273476	4273738	None
Between glfT1 and rfbD	4229257	4229262	None
Between glfT2 and glf	4272275	4272280	None
Between glgA and glgC	1355662	1355835	None
Between glgB and glgE	1492313	1492319	None
Between glgC and PE14	1357051	1357292	None
Between glgE and glgP	1494426	1494563	None
Between glgP and dinG	1497156	1497194	None
Between glmS and Rv3437	3856890	3856910	None
Between glmU and glnT	1138061	1138075	None
Between glnA1 and glnE	2489052	2489368	None
Between glnA2 and Rv2223c	2493743	2493836	None
Between glnA3 and Rv1879	2129375	2129376	None
Between glnA4 and mapB	3173001	3173159	None
Between glnB and amt	3231072	3231077	None
Between glnD and glnB	3230681	3230737	None
Between glnE and glnA2	2492354	2492401	None
Between glnH and Rv0412c	498299	498301	None
Between glnQ and Rv2565	2884335	2884610	None
Between glnT and Rv1019	1138148	1138314	None
Between glnU and gltS	3348731	3348804	None
Between glpD1 and Rv2250c	2524784	2524792	None
Between glpD2 and lpdA	3689443	3689456	B
Between glpK and vapC48	4139756	4139804	None
Between glpQ1 and Rv3843c	4315563	4315567	None
Between glpQ2 and glyU	385944	386203	None
Between glpX and Rv1100	1228682	1228685	None
Between gltA2 and Rv0897c	1000768	1000807	A
Between gltB and Rv3860	4336082	4336776	None
Between gltD and gltB	4331497	4331506	None
Between gltS and Rv2993c	3350273	3350278	B
Between gluT and aspT	924073	924109	None
Between gluU and glnU	3348620	3348658	None
Between glyA1 and desA2	1221855	1221958	None
Between glyA2 and Rv0071	78897	79485	None
Between glyS and smtB	2641065	2641245	None
Between glyT and cysU	2969826	2969854	None
Between glyU and Rv0318c	386275	386304	None
Between glyV and lipP	2765612	2765654	None
Between gmdA and epiA	1704092	1704097	None
Between gmhA and gmhB	137910	137940	None
Between gmhB and hddA	138512	138514	None
Between gmk and rpoZ	1565028	1565092	None
Between gnd1 and blaR	2095189	2095217	None
Between gnd2 and bpoB	1246143	1246152	None
Between gpdA1 and Rv0565c	655950	656009	None
Between gpdA2 and Rv2983	3339000	3339117	None
Between gpgP and Rv2420c	2717795	2717800	None
Between gpgS and Rv1209	1353119	1353156	None
Between gpm1 and senX3	579176	579348	None
Between gpm2 and entC	3592253	3592258	None
Between gpsI and lppU	3092598	3092950	None
Between grcC1 and htpX	653779	653878	None
Between grcC2 and Rv0990c	1107383	1107442	None
Between greA and Rv1081c	1205799	1205983	None
Between groEL1 and groES	3836892	3836985	None
Between groEL2 and Rv0441c	530231	530295	None
Between groES and gcp	3837289	3837554	None
Between grpE and dnaJ1	422417	422451	None
Between gshA and Rv3705c	4148187	4148317	None
Between guaA and phyA	3814079	3814089	None
Between guaB1 and gnd1	2093699	2093730	None
Between guaB2 and Rv3412	3831520	3831725	None
Between guaB3 and guaB2	3829911	3829929	None
Between gyrA and Rv0007	9819	9913	None
Between gyrB and gyrA	7268	7301	None
Between hab and Rv3079c	3441755	3441769	None
Between hadA and hadB	732392	732407	None
Between hadB and hadC	732822	732824	None
Between hadC and trpT	733326	733523	None
Between hbhA and Rv0476	566397	566507	None
Between hddA and Rv0115a	139674	139955	None
Between helY and tatC	2352055	2352102	None
Between helZ and Rv2102	2363282	2363390	None
Between hemA and hemC	601848	601856	None
Between hemB and Rv0513	605592	605603	None
Between hemC and hemD	602787	602818	None
Between hemD and hemB	604517	604601	None
Between hemE and echA15	2995063	2995114	None
Between hemK and Rv1301	1457543	1457557	None
Between hemL and Rv0525	616222	616224	None
Between hemN and rpfD	2683143	2683247	None
Between hemY and hemE	2993988	2993993	None
Between hemZ and Rv1486c	1676016	1676052	None
Between hflX and dapF	3038915	3038930	None
Between higA and Rv1957	2202583	2202588	None
Between higB and higA	2202097	2202137	None
Between hisA and impA	1804032	1804038	None
Between hisB and hisH	1802663	1802668	None
Between hisC1 and hisB	1802034	1802039	None
Between hisC2 and Rv3773c	4218196	4218240	None
Between hisD and hisC1	1800895	1800900	None
Between hisE and PPE37	2380945	2381070	None
Between hisF and hisI	1805652	1805657	None
Between hisG and hisE	2380661	2380662	None
Between hisH and hisA	1803285	1803293	None
Between hisI and chaA	1806001	1806180	None
Between hisS and Rv2581c	2906088	2906093	None
Between hisT and Rv2512c	2827927	2828555	None
Between hns and rraA	4325479	4325494	None
Between hpt and mesJ	4063900	4063905	None
Between hpx and Rv3172c	3540746	3540881	None
Between hrcA and Rv2375	2655094	2655264	None
Between hrp1 and Rv2627c	2952994	2953506	None
Between hsaA and kshB	4012271	4012416	None
Between hsaB and hsaC	4009283	4009296	None
Between hsaC and hsaD	4010195	4010200	None
Between hsaD and hsaA	4011072	4011085	None
Between hsaE and kstD	3975297	3975368	None
Between hsaF and hsaG	3973588	3973593	None
Between hsaG and hsaE	3974501	3974510	None
Between hsdM and vapC21	3070084	3070169	None
Between hsdS and Rv2762c	3072636	3072641	None
Between hsp and nirB	302653	302865	None
Between hspR and PPE7	424020	424268	None
Between hspX and acg	2278933	2279128	None
Between htdX and fabG4	290655	290664	None
Between htdY and lpqD	3804792	3804864	None
Between htdZ and fadE1	158303	158314	None
Between htpG and Rv2300c	2572003	2572075	None
Between htpX and gpdA1	654740	654923	None
Between htrA and tatB	1367462	1367462	None
Between hupB and leuD	3343821	3344032	None
Between hycD and hycP	93279	93288	None
Between hycE and Rv0088	96893	96926	None
Between hycP and hycQ	93950	93952	None
Between hycQ and hycE	95413	95418	None
Between icd1 and metC	3725845	3726126	B
Between icd2 and Rv0067c	74512	74628	A
Between icl1 and fadB2	558814	558894	None
Between ideR and Rv2712c	3024258	3024269	None
Between idi and pknF	1971992	1972137	None
Between idsA1 and Rv3399	3816107	3816128	None
Between idsA2 and mptA	2435906	2435908	None
Between idsB and vapC46	3798490	3799242	None
Between ileS and dinX	1739645	1739855	None
Between ileT and alaT	10961	11111	None
Between ilvA and vapB11	1764718	1764754	None
Between ilvB1 and cfp6	3362987	3363347	None
Between ilvB2 and Rv3471c	3888803	3888807	None
Between ilvC and ilvN	3360587	3360623	None
Between ilvD and Rv0190	221724	221870	None
Between ilvE and gcvT	2475971	2476041	None
Between ilvG and secA2	2066443	2066456	None
Between ilvN and ilvB1	3361129	3361131	None
Between ilvX and Rv3510c	3938420	3938425	None
Between impA and hisF	1804852	1804852	None
Between infA and Rv3463	3880654	3880906	None
Between infB and Rv2840c	3147874	3147958	None
Between infC and rpmI	1852879	1852927	None
Between inhA and hemZ	1675012	1675016	None
Between iniA and iniC	412756	412761	None
Between iniB and iniA	410802	410837	None
Between iniC and lpqJ	414239	414380	None
Between ino1 and Rv0047c	51125	51184	None
Between irtA and irtB	1515622	1515627	None
Between irtB and fabG2	1517363	1517490	None
Between iscS and Rv3026c	3385067	3385162	None
Between ispD and Rv3583c	4025040	4025055	None
Between ispE and Rv1012	1131112	1131127	None
Between ispF and ispD	4024343	4024348	None
Between iunH and Rv3394c	3809388	3809441	A
Between kasA and kasB	2519366	2519395	None
Between kasB and accD6	2520713	2520742	None
Between katG and furA	2156112	2156148	None
Between kdpA and kdpB	1153723	1153728	None
Between kdpB and kdpC	1155852	1155854	None
Between kdpC and trcS	1156423	1156425	None
Between kdpD and kdpF	1151687	1151919	None
Between kdpE and kdpD	1149103	1149108	None
Between kdpF and kdpA	1152011	1152013	None
Between kdtB and Rv2966c	3318816	3318900	None
Between kgtP and PE31	3893721	3894092	None
Between kmtR and Rv0828c	921134	921190	None
Between ksgA and ispE	1130106	1130190	None
Between kshA and Rv3527	3963600	3963604	None
Between kshB and Rv3572	4013494	4013510	None
Between kstD and Rv3538	3977061	3977061	None
Between kstR and Rv3575c	4017084	4017088	None
Between lat and lrpA	3671795	3671844	None
Between ldtA and oxyS	141023	141199	None
Between ldtB and lysU	2835336	2835493	None
Between lepA and Rv2405	2703249	2703268	None
Between lepB and rplS	3213855	3213911	None
Between leuA and dnaQ	4155675	4155739	None
Between leuB and serA1	3353469	3353482	None
Between leuC and Rv2989	3346076	3346146	None
Between leuD and leuC	3344630	3344653	B
Between leuS and Rv0042c	46472	46580	None
Between leuT and Rv0021c	25727	25912	None
Between leuU and parE2	2402073	2402192	None
Between leuV and Rv1626	1828089	1828179	None
Between leuW and irtA	1512812	1513046	None
Between leuX and Rv1056	1177470	1177627	None
Between lexA and Rv2721c	3032499	3032519	None
Between lgt and Rv1615	1814578	1815252	None
Between lhr and nei	3681317	3681319	None
Between ligA and Rv3015c	3374621	3374650	None
Between ligB and cstA	3427108	3427242	None
Between ligC and Rv3732	4182835	4182933	None
Between ligD and Rv0939	1048411	1048416	None
Between lipA and Rv2219	2486209	2486234	None
Between lipB and lipA	2485272	2485277	None
Between lipC and Rv0221	264024	264066	None
Between lipD and Rv1924c	2176514	2176549	None
Between lipE and Rv3776	4220933	4221088	None
Between lipF and Rv3488	3907008	3907666	None
Between lipG and Rv0647c	741140	741150	None
Between lipI and Rv1401	1576797	1576929	None
Between lipJ and cinA	2147634	2147661	None
Between lipL and Rv1498c	1689231	1689302	None
Between lipM and Rv2285	2557441	2557472	None
Between lipN and Rv2970A	3325704	3325933	None
Between lipO and fadD12	1602320	1602322	None
Between lipP and Rv2464c	2766840	2766858	None
Between lipQ and argW	2793989	2794175	None
Between lipR and Rv3085	3450919	3450924	None
Between lipT and lppI	2291221	2291268	None
Between lipU and cbs	1201661	1201716	None
Between lipV and Rv3204	3581313	3581314	None
Between lipW and Rv0218	260832	260923	None
Between lipX and mshB	1300125	1300303	None
Between lipY and Rv3098c	3467092	3467209	None
Between lipZ and Rv1835c	2080697	2080700	None
Between lldD2 and Rv1873	2123152	2123173	None
Between lpdA and Rv3304	3690939	3691140	A
Between lpdC and Rv0463	554009	554015	None
Between lppA and lppB	2867123	2867128	None
Between lppB and vapB18	2867782	2867787	None
Between lppC and fadB5	2157988	2158086	None
Between lppD and lipJ	2146244	2146246	None
Between lppE and Rv1882c	2132330	2132369	None
Between lppF and Rv1922	2173796	2174066	None
Between lppG and Rv1947	2197961	2198023	None
Between lppH and Rv3577	4019072	4019261	None
Between lppI and Rv2047c	2291926	2291961	None
Between lppJ and Rv2081c	2337870	2338064	None
Between lppK and Rv2117	2377141	2377147	None
Between lppL and pyrD	2398407	2398719	None
Between lppM and Rv2172c	2433630	2433635	None
Between lppN and Rv2271	2545226	2545331	None
Between lppO and sseB	2563115	2563173	None
Between lppP and Rv2331	2604223	2604296	None
Between lppQ and Rv2342	2620017	2620271	None
Between lppR and lepA	2701286	2701291	None
Between lppT and PPE28	2039351	2039452	None
Between lppU and rpsO	3093467	3093478	None
Between lppV and Rv2797c	3105618	3105620	None
Between lppW and trmD	3215573	3215664	None
Between lppX and pks1	3291326	3291502	None
Between lppY and Rv3000	3358568	3358611	None
Between lppZ and Rv3007c	3365831	3365835	None
Between lpqA and esxQ	3376388	3376489	None
Between lpqB and mtrB	3624909	3624911	None
Between lpqC and atsB	3683025	3683050	None
Between lpqD and acrA1	3805576	3805620	None
Between lpqE and radA	4026379	4026443	None
Between lpqF and Rv3594	4035711	4035856	None
Between lpqG and hpt	4063250	4063253	None
Between lpqH and tcrY	4209527	4209581	None
Between lpqI and Rv0238	288353	288427	None
Between lpqJ and Rv0345	414942	415049	None
Between lpqK and fadE7	478557	478565	None
Between lpqL and lpqM	504999	505085	None
Between lpqM and Rv0420c	506560	506583	None
Between lpqN and Rv0584	679076	679228	None
Between lpqO and Rv0605	701190	701405	None
Between lpqP and fadE8	771425	771483	None
Between lpqQ and Rv0836c	931598	932278	None
Between lpqR and Rv0839	935491	935576	None
Between lpqS and cysK2	944736	944937	None
Between lpqT and prsA	1135466	1135500	None
Between lpqU and eno	1144468	1144563	None
Between lpqV and Rv1065	1187324	1187434	None
Between lpqW and Rv1167c	1298060	1298086	None
Between lpqX and Rv1228a	1371478	1371528	None
Between lpqY and sugA	1378926	1378931	None
Between lpqZ and Rv1245c	1387718	1387797	None
Between lprA and Rv1271c	1419749	1419960	None
Between lprB and lprC	1424750	1424755	None
Between lprC and Rv1276c	1425294	1425437	None
Between lprD and mbtL	1508924	1508967	None
Between lprE and deaD	1399905	1399969	None
Between lprF and Rv1371	1541806	1543358	None
Between lprG and ribC	1588483	1588566	None
Between lprH and Rv1419	1593326	1593504	None
Between lprI and glbN	1744372	1744425	None
Between lprJ and Rv1691	1915911	1915948	None
Between lprK and mce1F	205230	205238	None
Between lprL and mce2F	693233	693236	None
Between lprM and mce3F	2215256	2215257	None
Between lprN and mce4D	3914530	3914535	None
Between lprO and Rv0180c	210813	210891	None
Between lprP and Rv0963c	1075115	1075296	None
Between lprQ and Rv0484c	573045	573066	None
Between lrpA and Rv3292	3672298	3672327	B
Between lspA and Rv1540	1742844	1742853	None
Between lsr2 and lysS	4041320	4041422	None
Between ltp1 and Rv2791c	3100170	3100201	None
Between ltp2 and Rv3541c	3980658	3980660	None
Between ltp3 and Rv3524	3960714	3960754	None
Between ltp4 and ltp3	3959513	3959528	None
Between lysA and thrA	1449372	1449374	None
Between lysS and Rv3600c	4042941	4043040	None
Between lysT and gluT	923876	923998	None
Between lysU and PE26	2835567	2835784	None
Between lysX and infC	1852036	1852272	None
Between lytB2 and Rv1111c	1237193	1237208	None
Between mak and Rv0128	155600	155666	None
Between malQ and eccB5	2017477	2017739	None
Between manA and Rv3256c	3636268	3636274	None
Between manB and wbbL1	3645978	3645978	None
Between mapA and sigL	827471	827542	None
Between mapB and Rv2862c	3174018	3174058	None
Between mas and fadD28	3282716	3283334	None
Between mazE1 and Rv0457c	547518	547585	None
Between mazE2 and vapC7	755226	755334	None
Between mazE3 and Rv1106c	1231292	1232843	None
Between mazE4 and mazF4	1686569	1686574	None
Between mazE5 and Rv1944c	2195343	2195348	None
Between mazE6 and ctpG	2234892	2234990	None
Between mazE7 and mazF7	2321056	2321065	None
Between mazE8 and Rv2275	2546882	2547088	None
Between mazE9 and Rv2802c	3110738	3110779	None
Between mazF1 and mazE1	547343	547358	None
Between mazF2 and mazE2	754979	754994	None
Between mazF3 and mazE3	1230970	1230972	None
Between mazF4 and Rv1496	1686883	1686888	None
Between mazF5 and mazE5	2194969	2194974	None
Between mazF6 and mazE6	2234642	2234650	None
Between mazF7 and cobG	2321450	2321468	None
Between mazF8 and mazE8	2546806	2546838	None
Between mazF9 and mazE9	3110506	3110524	None
Between mbtA and mbtJ	2677634	2677728	None
Between mbtB and mbtA	2675838	2675935	None
Between mbtC and mbtB	2671592	2671604	None
Between mbtD and mbtC	2670268	2670270	None
Between mbtE and mbtD	2667116	2667254	None
Between mbtF and mbtE	2662066	2662086	None
Between mbtG and mbtF	2657699	2657704	None
Between mbtI and Rv2386a	2680006	2680457	None
Between mbtJ and mbtI	2678650	2678652	None
Between mbtK and leuW	1512606	1512727	None
Between mbtL and mbtM	1509280	1509289	None
Between mbtM and mbtN	1510845	1510847	None
Between mbtN and mbtK	1511972	1512007	None
Between mca and Rv1083	1207382	1207387	None
Between mce1A and mce1B	199894	199899	None
Between mce1B and mce1C	200931	200936	None
Between mce1C and mce1D	202475	202480	A
Between mce1D and lprK	204064	204069	None
Between mce1F and Rv0175	206779	206813	None
Between mce1R and fadD5	194816	194992	None
Between mce2A and mce2C	688036	689058	None
Between mce2C and mce2D	690500	690505	None
Between mce2D and lprL	692023	692028	None
Between mce2F and vapC4	694788	694838	None
Between mce2R and yrbE2A	685128	685133	None
Between mce3A and mce3B	2210600	2210605	None
Between mce3B and mce3C	2211625	2211630	None
Between mce3C and mce3D	2212854	2212859	None
Between mce3D and lprM	2214122	2214127	None
Between mce3F and Rv1972	2216571	2216591	None
Between mce3R and yrbE3A	2206803	2207699	None
Between mce4A and yrbE4B	3919201	3919219	None
Between mce4B and mce4A	3917997	3917999	None
Between mce4C and mce4B	3916945	3916957	B
Between mce4D and mce4C	3915882	3915887	None
Between mce4F and lprN	3913370	3913379	None
Between mcr and Rv1144	1271145	1271155	None
Between mcr10 and Rv1158c	1283816	1284178	None
Between mcr11 and Rv1265	1413225	1413259	None
Between mcr15 and Rv1364c	1535682	1535717	None
Between mcr16 and acpM	2517135	2517770	None
Between mcr3 and rrs	1471743	1471845	None
Between mcr7 and aprA	2692223	2692439	None
Between mctB and pyrG	1923690	1923828	None
Between mdh and vapB33	1384203	1384277	None
Between mec and cysO	1503082	1503102	None
Between menA and Rv0535	626441	626456	None
Between menB and vapC3	639957	640227	None
Between menC and bpoC	645466	645471	None
Between menD and Rv0556	647958	647963	None
Between menE and Rv0543c	635505	635572	None
Between menH and Rv0559c	650394	650406	None
Between mesJ and Rv3626c	4064850	4064873	None
Between mesT and Rv3177	3545301	3545446	None
Between metA and Rv3342	3728623	3728628	None
Between metB and greA	1205234	1205303	A
Between metC and metA	3727477	3727487	None
Between metE and Rv1134	1261347	1261921	None
Between metH and Rv2125	2386068	2386292	None
Between metK and Rv1393c	1568037	1568108	None
Between metS and tatD	1127004	1127088	None
Between metT and rpmG2	731677	731711	None
Between metU and Rv3192	3559444	3559562	None
Between metV and Rv2309A	2581838	2583044	None
Between metZ and ndhA	471226	471231	None
Between mez and stp	2606707	2606755	None
Between mfd and Rv1021	1142670	1142672	None
Between mgtA and menH	649673	649688	None
Between mgtC and Rv1812c	2054148	2054156	None
Between mgtE and fba	441254	441264	None
Between mhpE and ilvB2	3887084	3887143	None
Between miaA and Rv2728c	3040765	3040770	None
Between mihF and gmk	1564267	1564400	None
Between mkl and vapC6	752597	752983	None
Between mku and ligD	1046021	1046135	None
Between mmaA1 and lipG	740188	740233	None
Between mmaA2 and mmaA1	739161	739326	None
Between mmaA3 and mmaA2	738150	738296	None
Between mmaA4 and mmaA3	737204	737267	None
Between mmpL1 and mmpS1	483227	483232	None
Between mmpL10 and Rv1184c	1324529	1324531	None
Between mmpL11 and Rv0203	241293	241513	None
Between mmpL12 and Rv1523	1717613	1717652	None
Between mmpL2 and Rv0508	600097	600106	None
Between mmpL3 and Rv0207c	247319	247383	None
Between mmpL4 and mmpS4	541487	541492	None
Between mmpL5 and mmpS5	778476	778481	None
Between mmpL6 and Rv1558	1762938	1762946	None
Between mmpL7 and Rv2943	3287833	3288463	None
Between mmpL8 and papA1	4291530	4291638	None
Between mmpL9 and PE_PGRS39	2617582	2617666	None
Between mmpS1 and fadD30	483657	483976	None
Between mmpS2 and mmpL2	597198	597203	None
Between mmpS3 and Rv2199c	2463048	2463232	None
Between mmpS4 and Rv0452	541911	542141	None
Between mmpS5 and Rv0678	778906	778989	None
Between mmr and Rv3066	3430706	3430711	A
Between mmsA and PE_PGRS11	845954	846158	None
Between mmsB and fadE9	843232	843241	None
Between mmuM and Rv2459	2760688	2760853	None
Between mntH and Rv0925c	1031865	1031895	None
Between moaA1 and moaB1	3478729	3478778	None
Between moaA2 and Rv0870c	967343	967348	None
Between moaB1 and moaC1	3479170	3479175	None
Between moaB2 and mscL	1101006	1101024	None
Between moaC1 and moaD1	3479684	3479699	None
Between moaC2 and mog	963389	963394	None
Between moaC3 and Rv3324A	3710244	3710249	None
Between moaD1 and Rv3113	3479952	3480073	None
Between moaD2 and moaA2	966262	966264	None
Between moaE1 and Rv3120	3485571	3485576	None
Between moaE2 and rpfA	964295	964311	None
Between moaR1 and PPE49	3490376	3490475	None
Between moaX and moaC3	3709714	3709715	None
Between mobA and Rv2454c	2753624	2753624	None
Between modA and modB	2105771	2105772	None
Between modB and modC	2106568	2106573	None
Between modC and apa	2107684	2107735	None
Between moeA1 and rimJ	1111550	1111611	None
Between moeA2 and Rv0439c	527361	527378	None
Between moeB1 and Rv3207c	3583711	3583800	None
Between moeB2 and cysA3	3483946	3483973	None
Between moeW and mmpL9	2614064	2614692	None
Between moeX and Rv1682	1906243	1906402	None
Between moeY and Rv1356c	1524028	1524033	None
Between mog and moaE2	963868	963873	None
Between moxR1 and Rv1480	1670412	1670417	None
Between moxR2 and Rv3693	4134593	4134725	None
Between moxR3 and Rv3165c	3533906	3533912	None
Between mpa and lppK	2376291	2376570	None
Between mpg and tyrS	1913591	1913601	None
Between mprA and mprB	1097507	1097509	None
Between mprB and pepD	1099023	1099065	None
Between mpt53 and cdsA	3189398	3190700	None
Between mpt63 and Rv1927	2179437	2179672	None
Between mpt64 and nrdF1	2224030	2224219	None
Between mpt70 and Rv2876	3187612	3187662	None
Between mpt83 and dipZ	3184568	3184846	None
Between mptA and Rv2175c	2437445	2437460	None
Between mqo and PE_PGRS48	3162062	3162267	None
Between mrp and Rv1230c	1372950	1372961	C
Between mrr and Rv2529	2852672	2852874	None
Between mrsA and rpsI	3861371	3861494	None
Between mscL and Rv0986	1101481	1101802	None
Between mscR and Rv2260	2533329	2533331	None
Between mshA and Rv0487	576786	576791	None
Between mshB and Rv1171	1301216	1301306	None
Between mshC and cysQ	2392460	2392516	B
Between mshD and phoT	912684	912725	None
Between msrA and Rv0138	165261	165322	None
Between msrB and Rv2675c	2991117	2991183	None
Between mtc28 and leuS	43366	43561	None
Between mtn and ctpA	100452	100582	None
Between mtr and nicT	3166585	3166683	None
Between mtrA and tmk	3627350	3627418	None
Between mtrB and mtrA	3626614	3626662	None
Between MTS0858 and glyA1	1220488	1220573	None
Between MTS1082 and Rv1375	1547269	1547831	None
Between MTS1338 and Rv1734c	1960773	1960784	None
Between MTS2823 and Rv3662c	4100969	4101264	None
Between MTS2975 and Rv3844	4317166	4318774	None
Between murA and mcr3	1471578	1471618	None
Between murB and lprQ	571649	571709	None
Between murC and murG	2412118	2412123	None
Between murD and murX	2416395	2416395	None
Between murE and Rv2159c	2420609	2420630	None
Between murF and murE	2419000	2419005	None
Between murG and ftsW	2413347	2413352	None
Between murI and Rv1339	1505891	1505916	None
Between murX and murF	2417471	2417476	None
Between mutA and mutB	1684004	1684005	None
Between mutB and mazE4	1686258	1686270	None
Between mutT1 and hupB	3343119	3343175	None
Between mutT2 and narG	1287021	1287327	None
Between mutT3 and thiE	500349	500367	None
Between mutT4 and Rv3909	4394191	4394196	None
Between mutY and PE_PGRS58	4031403	4031408	None
Between mycP1 and eccA2	4364758	4364978	None
Between mycP2 and eccD2	4370154	4370171	None
Between mycP3 and eccE3	355879	355884	None
Between mycP4 and eccB4	3871083	3871120	None
Between mycP5 and eccE5	2035482	2035487	None
Between mymT and Rv0187	218552	218704	None
Between nadA and nadB	1795804	1795806	None
Between nadB and nadC	1797387	1797389	A
Between nadC and Rv1597	1798246	1798293	None
Between nadD and Rv2422	2718809	2719082	None
Between nadE and Rv2438A	2736708	2736832	None
Between nadR and Rv0213c	254636	254641	None
Between nagA and Rv3333c	3719747	3719936	None
Between nanT and Rv1903	2150275	2150363	None
Between narG and narH	1291027	1291064	None
Between narH and narJ	1292742	1292797	None
Between narI and typA	1294147	1294167	None
Between narJ and narI	1293404	1293405	None
Between narK1 and lppP	2603462	2603694	None
Between narK2 and Rv1738	1965371	1965656	None
Between narK3 and aac	314169	314308	None
Between narL and Rv0845	941107	941189	None
Between narU and Rv0268c	322723	322763	None
Between narX and narK2	1964182	1964187	None
Between nat and Rv3566A	4008166	4008183	None
Between ndh and Rv1855c	2103043	2103183	None
Between ndhA and Rv0393	472640	472780	None
Between ndkA and Rv2446c	2745725	2745766	None
Between nei and lpqC	3682088	3682109	None
Between nicT and Rv2857c	3167803	3168582	None
Between nirB and nirD	305428	305452	None
Between nirD and cobU	305810	305824	None
Between nlhH and lipI	1575810	1575833	None
Between nmtR and Rv3745c	4195803	4195885	None
Between nrdB and gabD1	279530	279604	A
Between nrdE and nrdI	3414167	3414231	B
Between nrdF1 and vapC36	2225189	2225412	None
Between nrdF2 and Rv3049c	3409379	3409508	None
Between nrdH and Rv3054c	3414959	3415434	None
Between nrdI and nrdH	3414685	3414718	None
Between nrdR and Rv2719c	3030878	3031039	None
Between nrdZ and Rv0571c	663374	663486	A
Between nrp and Rv0102	117540	117713	None
Between nth and Rv3675	4115895	4116001	None
Between nudC and Rv3200c	3572544	3572601	A
Between nuoA and nuoB	3512069	3512076	None
Between nuoB and nuoC	3512627	3512632	None
Between nuoC and nuoD	3513337	3513339	None
Between nuoD and nuoE	3514656	3514661	None
Between nuoE and nuoF	3515411	3515416	None
Between nuoF and nuoG	3516745	3516750	None
Between nuoG and nuoH	3519167	3519281	None
Between nuoH and nuoI	3520506	3520515	None
Between nuoI and nuoJ	3521138	3521143	None
Between nuoJ and nuoK	3521923	3521928	None
Between nuoK and nuoL	3522224	3522233	None
Between nuoL and nuoM	3524131	3524136	A
Between nuoM and nuoN	3525789	3525794	None
Between nuoN and PPE53	3527386	3527390	None
Between nusA and Rv2842c	3149424	3149429	None
Between nusB and efp	2858725	2858726	None
Between nusG and rplK	734971	735021	None
Between obg and rpmA	2739687	2739771	None
Between ogt and alkA	1477627	1477632	None
Between omt and Rv1154c	1280842	1280847	None
Between opcA and zwf2	1625366	1625417	None
Between oplA and narU	321155	321330	None
Between oppA and oppD	1433432	1433441	None
Between oppB and canA	1437118	1437323	None
Between oppC and oppB	1436139	1436144	None
Between oppD and oppC	1435267	1435272	None
Between orn and hisT	2827805	2827853	None
Between otsA and Rv3491	3909739	3909889	None
Between otsB1 and fdxA	2255986	2256083	None
Between otsB2 and echA18	3787490	3787725	None
Between oxcA and fadD7	143877	144048	None
Between oxyR and ahpC	2726088	2726192	None
Between oxyS and oxcA	142127	142145	None
Between pafA and PE_PGRS36	2356678	2356728	None
Between pafB and pafA	2355311	2355318	None
Between pafC and pafB	2354311	2354316	None
Between panB and Rv2226	2498588	2498831	None
Between panC and Rv3603c	4045206	4045211	None
Between panD and panC	4044280	4044282	None
Between papA1 and pks2	4293175	4293224	None
Between papA2 and Rv3821	4285826	4285972	None
Between papA3 and mmpL10	1321454	1321519	None
Between papA4 and fadD24	1729451	1729501	None
Between papA5 and mas	3276218	3276379	None
Between parA and gid	4407527	4407532	None
Between parB and parA	4406487	4406492	None
Between parD1 and Rv1961	2204211	2204226	None
Between parD2 and Rv2143	2402723	2402976	None
Between parE1 and parD1	2203973	2203978	None
Between parE2 and parD2	2402506	2402511	None
Between pbpA and rodA	20230	20235	None
Between pbpB and Rv2164c	2427083	2427088	None
Between pca and Rv2968c	3323047	3323070	None
Between pcaA and Rv0470A	561712	561853	None
Between pcd and Rv3294c	3675087	3675185	None
Between pckA and nadR	253603	253668	None
Between pcnA and mutT4	4393074	4393448	None
Between pcp and Rv0320	387817	387887	None
Between pdc and Rv0854	951119	951182	None
Between pdxH and PPE42	2934873	2935045	None
Between PE_PGRS1 and Rv0110	132873	133019	None
Between PE_PGRS10 and vapB31	840857	840946	None
Between PE_PGRS11 and PPE12	847914	848102	None
Between PE_PGRS12 and PE_PGRS13	925360	925365	A
Between PE_PGRS13 and PE_PGRS14	927611	927836	None
Between PE_PGRS14 and lpqQ	930486	930952	None
Between PE_PGRS15 and fadE10	970245	970504	None
Between PE_PGRS16 and PE_PGRS17	1093145	1093360	None
Between PE_PGRS17 and Rv0979c	1094357	1094669	None
Between PE_PGRS18 and mprA	1096452	1096821	None
Between PE_PGRS19 and PE_PGRS20	1190425	1190756	None
Between PE_PGRS2 and pepA	150997	151147	None
Between PE_PGRS20 and Rv1069c	1192149	1192509	None
Between PE_PGRS21 and PE9	1213864	1214512	None
Between PE_PGRS22 and coaA	1219031	1219247	None
Between PE_PGRS23 and lpqZ	1386678	1386856	None
Between PE_PGRS24 and glgB	1489966	1490116	None
Between PE_PGRS25 and vapC10	1573858	1574111	None
Between PE_PGRS26 and bisC	1619685	1619790	None
Between PE_PGRS27 and Rv1451	1634628	1635028	None
Between PE_PGRS28 and Rv1453	1638230	1638380	None
Between PE_PGRS29 and ctpD	1656722	1656962	None
Between PE_PGRS30 and argC	1865383	1865575	None
Between PE_PGRS31 and Rv1769	2002471	2002625	None
Between PE_PGRS32 and Rv1804c	2046843	2047022	None
Between PE_PGRS33 and bacA	2062675	2062808	None
Between PE_PGRS34 and Rv1841c	2089519	2089680	None
Between PE_PGRS35 and cfp21	2227907	2227921	None
Between PE_PGRS36 and PE21	2358032	2358034	None
Between PE_PGRS37 and ansP1	2387973	2388615	None
Between PE_PGRS38 and pbpB	2424839	2425047	None
Between PE_PGRS39 and asnT	2618909	2619406	None
Between PE_PGRS4 and PPE3	339074	339363	None
Between PE_PGRS40 and Rv2372c	2651939	2652036	A
Between PE_PGRS41 and cysA1	2693885	2693908	None
Between PE_PGRS42 and Rv2488c	2797386	2797466	None
Between PE_PGRS43 and Rv2490a	2806237	2806322	None
Between PE_PGRS44 and ruvB	2923183	2923198	A
Between PE_PGRS45 and Rv2616	2944986	2945329	None
Between PE_PGRS46 and Rv2635	2962442	2962469	None
Between PE_PGRS47 and Rv2742c	3055492	3055514	None
Between PE_PGRS48 and Rv2854	3164116	3164151	None
Between PE_PGRS49 and PE_PGRS50	3738001	3738157	None
Between PE_PGRS5 and Rv0298	363110	363251	None
Between PE_PGRS50 and Rv3346c	3742775	3743197	None
Between PE_PGRS51 and Rv3368c	3780334	3780335	None
Between PE_PGRS52 and htdY	3803849	3803918	A
Between PE_PGRS53 and PE_PGRS54	3930715	3931004	None
Between PE_PGRS54 and ilvX	3936711	3936876	None
Between PE_PGRS55 and PE_PGRS56	3941762	3943811	A
Between PE_PGRS56 and fadD18	3944964	3945091	None
Between PE_PGRS57 and fadD19	3950264	3950823	None
Between PE_PGRS58 and Rv3591c	4033159	4033268	None
Between PE_PGRS59 and clpC1	4038051	4038157	None
Between PE_PGRS6 and fabH	624472	624578	None
Between PE_PGRS60 and PE_PGRS61	4093939	4093947	None
Between PE_PGRS61 and Rv3654c	4094528	4094659	None
Between PE_PGRS62 and Rv3813c	4278086	4278393	None
Between PE_PGRS7 and Rv0579	675917	676237	None
Between PE_PGRS9 and PE_PGRS10	838053	838450	None
Between PE1 and PE2	179310	179318	None
Between PE12 and fbiC	1302682	1302930	None
Between PE13 and PPE18	1339303	1339348	None
Between PE14 and Rv1215c	1357626	1357758	None
Between PE15 and PPE20	1561768	1561773	None
Between PE16 and Rv1431	1607973	1608082	None
Between PE17 and Rv1647	1856697	1856773	None
Between PE18 and PPE26	2026777	2026789	B
Between PE19 and esxM	2030204	2030346	None
Between PE2 and ptbB	180897	181154	None
Between PE20 and PPE32	2048372	2049920	None
Between PE21 and Rv2100	2358207	2358388	None
Between PE22 and PPE36	2367656	2367710	None
Between PE23 and narK1	2601880	2601913	None
Between PE24 and Rv2409c	2706493	2706737	None
Between PE25 and Rv2432c	2728267	2728436	None
Between PE26 and Rv2520c	2837264	2837387	None
Between PE27 and PPE44	3078986	3079308	None
Between PE29 and Rv3023c	3380994	3381374	None
Between PE3 and PE4	188840	188930	None
Between PE31 and PPE60	3894390	3894425	None
Between PE32 and lpqG	4062199	4062526	None
Between PE33 and Rv3651	4091518	4091840	None
Between PE34 and Rv3747	4196507	4196723	None
Between PE35 and PPE68	4351045	4351074	None
Between PE36 and eccC2	4375996	4376261	None
Between PE4 and Rv0161	190440	190606	None
Between PE5 and PPE4	349933	349934	None
Between PE6 and Rv0336	400051	400191	None
Between PE7 and betP	1021644	1022086	None
Between PE8 and Rv1041c	1163377	1164571	None
Between PE9 and Rv1088a	1214948	1215224	None
Between pepA and treS	152216	152323	None
Between pepB and ephD	2479886	2479922	None
Between pepC and Rv0801	894620	894630	None
Between pepD and moaB2	1100459	1100461	None
Between pepE and Rv2090	2347325	2347372	A
Between pepN and Rv2468c	2771572	2771643	None
Between pepQ and Rv2536	2860419	2860451	None
Between pepR and gpsI	3090338	3090362	None
Between pfkA and gatA	3369855	3369949	A
Between pfkB and Rv2030c	2276425	2276440	B
Between pflA and fadE24	3505284	3505362	None
Between pgi and Rv0947c	1056686	1057299	None
Between pgk and tpi	1615563	1615568	None
Between pgmA and Rv3069	3433623	3433691	None
Between pgsA1 and Rv2613c	2940608	2940613	None
Between pgsA2 and Rv1823	2069701	2069710	None
Between pgsA3 and argA	3059232	3059261	None
Between pheA and Rv3839	4312670	4312764	None
Between pheS and pheT	1859757	1859759	None
Between pheT and PE_PGRS30	1862254	1862346	None
Between pheU and PE_PGRS12	924287	924950	None
Between phoH1 and Rv2369c	2649945	2649975	None
Between phoH2 and Rv1096	1224299	1224384	A
Between phoP and phoR	852352	852395	None
Between phoR and Rv0759c	853824	853854	None
Between phoT and phoY2	913503	913557	None
Between phoY1 and glpD2	3687578	3687684	None
Between phoY2 and Rv0822c	914200	914256	None
Between php and fadE4	275964	276057	None
Between phyA and idsA1	3814999	3815026	None
Between pimA and Rv2611c	2939002	2939011	None
Between pimB and Rv2189c	2451151	2451246	None
Between pimE and Rv1159A	1286283	1286288	None
Between pip and Rv0841	937318	937592	None
Between pirG and Rv3811	4274594	4274797	None
Between pitA and Rv0546c	637464	637582	None
Between pitB and Rv2282c	2554832	2554937	None
Between pknA and pbpA	18758	18763	None
Between pknB and pknA	17466	17471	None
Between pknD and pstS2	1039915	1039935	None
Between pknE and Rv1744c	1970705	1970988	None
Between pknF and Rv1747	1973569	1973629	None
Between pknG and glnH	497313	497315	None
Between pknH and embR	1415841	1416180	None
Between pknI and Rv2915c	3223525	3223567	None
Between pknJ and pepE	2346181	2346196	B
Between pknK and Rv3081	3445989	3446039	None
Between pknL and Rv2177c	2439141	2439281	None
Between pks1 and pks15	3296349	3296354	None
Between pks10 and pks7	1875222	1875303	None
Between pks11 and cyp139	1892269	1892288	None
Between pks12 and ASpks	2299744	2299886	A
Between pks13 and fadD32	4261147	4261152	None
Between pks15 and fadD22	3297836	3297841	None
Between pks16 and pth	1133260	1133332	None
Between pks17 and pks9	1888021	1888025	None
Between pks2 and fadD23	4299606	4299811	None
Between pks3 and pks4	1315192	1315233	None
Between pks4 and papA3	1319983	1320034	None
Between pks5 and papA4	1728410	1728952	None
Between pks6 and Rv0406c	489886	489940	None
Between pks7 and pks8	1881685	1881703	None
Between pks8 and pks17	1886511	1886513	None
Between pks9 and pks11	1891080	1891225	None
Between plcA and PPE38	2632076	2632922	None
Between plcB and plcA	2630320	2630536	None
Between plcC and plcB	2628699	2628780	None
Between plsB1 and frdA	1757311	1757680	None
Between plsB2 and plsC	2789279	2789284	None
Between plsC and Rv2484c	2791018	2791023	None
Between pmmA and Rv3258c	3638710	3638810	None
Between pmmB and upp	3696469	3696469	None
Between pncA and Rv2044c	2289242	2289281	None
Between pncB1 and Rv1331	1500560	1500660	None
Between pncB2 and Rv0574c	667243	667251	None
Between pntAa and pntAb	184722	184723	None
Between pntAb and pntB	185051	185056	None
Between pntB and Rv0157A	186480	186494	None
Between polA and rpsA	1833380	1833541	None
Between ponA1 and Rv0051	55695	55700	None
Between ponA2 and Rv3683	4124349	4124416	None
Between ppa and Rv3629c	4067912	4067956	None
Between ppdK and Rv1128c	1251405	1251616	None
Between PPE1 and Rv0097	106716	106733	None
Between PPE10 and Rv0443	532215	532395	None
Between PPE11 and Rv0455c	544731	545374	None
Between PPE12 and thrV	850041	850641	None
Between PPE13 and Rv0879c	978204	978480	None
Between PPE14 and PE7	1021330	1021343	None
Between PPE15 and PE8	1162473	1162548	None
Between PPE16 and Rv1138a	1264129	1265033	None
Between PPE17 and lipX	1299805	1299821	None
Between PPE18 and esxK	1340525	1340658	A
Between PPE19 and Rv1362c	1533634	1533947	None
Between PPE2 and Rv0257	309548	309698	None
Between PPE20 and mihF	1563389	1563693	None
Between PPE21 and fadD11	1753334	1753715	None
Between PPE22 and PPE23	1932655	1932693	None
Between PPE23 and Rv1706A	1933879	1934481	None
Between PPE24 and Rv1754c	1984776	1984978	None
Between PPE25 and PE18	2026399	2026476	None
Between PPE26 and PPE27	2027972	2028424	None
Between PPE27 and PE19	2029478	2029903	None
Between PPE28 and PPE29	2041421	2042000	None
Between PPE29 and PPE30	2043273	2043383	None
Between PPE3 and Rv0281	340975	340997	None
Between PPE30 and PE_PGRS32	2044776	2044922	None
Between PPE32 and PPE33	2051151	2051281	None
Between PPE33 and Rv1810	2052689	2052932	None
Between PPE34 and PPE35	2167312	2167648	None
Between PPE35 and Rv1919c	2170613	2171060	None
Between PPE36 and prcA	2368443	2368982	None
Between PPE37 and metH	2382488	2382493	None
Between PPE38 and PPE39	2634099	2634527	None
Between PPE39 and glyS	2635593	2639672	A
Between PPE4 and esxG	351477	351524	None
Between PPE41 and PE25	2727921	2727966	None
Between PPE42 and Rv2609c	2936789	2936809	None
Between PPE43 and PE27	3078079	3078157	None
Between PPE44 and Rv2771c	3080458	3080580	None
Between PPE45 and Rv2893	3202021	3202419	None
Between PPE46 and esxR	3378244	3378710	None
Between PPE48 and PE29	3380678	3380683	None
Between PPE49 and Rv3126c	3491652	3491807	None
Between PPE5 and PPE6	372765	372819	None
Between PPE50 and PPE51	3501733	3501793	None
Between PPE51 and Rv3136A	3502937	3502944	A
Between PPE52 and nuoA	3511318	3511681	None
Between PPE53 and Rv3160c	3529164	3529337	A
Between PPE54 and PE_PGRS49	3736936	3736983	None
Between PPE55 and Rv3348	3753185	3753764	None
Between PPE56 and Rv3351c	3767103	3767345	None
Between PPE57 and PPE58	3842770	3843035	None
Between PPE58 and Rv3427c	3843735	3843884	None
Between PPE59 and Rv3430c	3847641	3847702	None
Between PPE6 and Rv0306	375712	375913	None
Between PPE60 and Rv3479	3895608	3895819	None
Between PPE61 and PPE62	3970564	3970704	None
Between PPE62 and hsaF	3972454	3972551	None
Between PPE63 and ltp2	3979498	3979499	None
Between PPE64 and Rv3559c	3999639	3999646	None
Between PPE65 and PE32	4061890	4061898	None
Between PPE66 and PPE67	4190233	4190283	None
Between PPE67 and Rv3740c	4190518	4190832	None
Between PPE68 and esxB	4352182	4352273	None
Between PPE69 and PE36	4375684	4375761	None
Between PPE7 and PPE8	424695	424776	None
Between PPE8 and Rv0356c	434680	434829	None
Between ppgK and sigA	3017656	3017834	None
Between ppiA and Rv0010c	13017	13132	None
Between ppiB and relA	2907741	2907825	None
Between ppk1 and mutT1	3342083	3342164	None
Between ppk2 and Rv3233c	3609758	3609780	None
Between ppm1 and Rv2052c	2310756	2310912	None
Between ppnK and recN	1919670	1919682	None
Between ppsA and ppsB	3251071	3251076	None
Between ppsB and ppsC	3255684	3255689	None
Between ppsC and ppsD	3262247	3262252	None
Between ppsD and ppsE	3267732	3267736	None
Between ppsE and drrA	3272204	3272213	None
Between pptT and Rv2795c	3103936	3103941	None
Between prcA and prcB	2369725	2369730	None
Between prcB and pup	2370597	2370602	None
Between prfA and hemK	1456564	1456569	None
Between prfB and fprA	3473905	3474006	None
Between priA and Rv1403c	1579581	1579597	None
Between proA and oxyR	2725478	2725570	None
Between proB and obg	2738246	2738248	None
Between proC and Rv0500A	590971	591110	None
Between proS and efpA	3152951	3153038	None
Between proT and vapC12	1946687	1947029	None
Between proU and glyV	2765405	2765540	None
Between proV and proX	4204418	4204425	None
Between proW and proV	4203286	4203300	None
Between proX and Rv3760	4205374	4205537	None
Between proY and cyp137	4126615	4127294	None
Between proZ and proW	4202609	4202614	A
Between prpC and Rv1132	1257314	1257324	None
Between prpD and prpC	1256131	1256136	None
Between prrA and accD3	1006563	1006692	None
Between prrB and prrA	1005842	1005851	None
Between prsA and glmU	1136482	1136572	None
Between psd and moeA2	526083	526142	None
Between pssA and psd	525386	525391	None
Between pstA1 and pknD	1037919	1037926	None
Between pstA2 and mku	1045198	1045223	None
Between pstB and pstS1	1042095	1042114	None
Between pstC1 and pstA2	1044316	1044316	None
Between pstC2 and pstA1	1036998	1037003	A
Between pstP and fhaB	23182	23269	None
Between pstS1 and pstC1	1043240	1043298	None
Between pstS2 and pstB	1041049	1041263	None
Between pstS3 and pstC2	1036016	1036027	None
Between pta and ackA	493850	493859	None
Between ptbB and fadE2	181986	181986	None
Between pth and rplY	1133909	1133920	None
Between ptkA and ptpA	2507145	2507154	None
Between ptpA and Rv2235	2507636	2507638	None
Between pup and dop	2370793	2370904	None
Between purA and Rv0358	436770	436859	None
Between purB and cyp126	871427	871430	None
Between purC and emrB	874237	876817	None
Between purD and ggtA	865850	865855	None
Between purE and purK	3658634	3658639	None
Between purF and purM	903695	903724	None
Between purH and Rv0958	1069777	1069882	None
Between purK and Rv3277	3659877	3659925	None
Between purL and Rv0804	898080	898085	None
Between purM and Rv0810c	904820	904904	None
Between purN and purH	1068204	1068209	None
Between purQ and Rv0789c	883435	883450	None
Between purT and Rv0390	469590	469595	None
Between purU and kdtB	3317462	3318329	None
Between pykA and tesB1	1817608	1817614	None
Between pyrB and pyrC	1554187	1554192	None
Between pyrC and Rv1382	1555476	1555481	None
Between pyrD and TB18.6	2399794	2399797	A
Between pyrE and Rv0383c	458381	458460	None
Between pyrF and PE15	1561270	1561463	None
Between pyrG and Rv1700	1925581	1925590	None
Between pyrH and Rv2884	3193159	3193392	None
Between pyrR and pyrB	1553231	1553236	None
Between qcrA and qcrB	2459677	2459682	None
Between qcrB and Rv2197c	2461328	2461503	None
Between qcrC and qcrA	2458391	2458396	None
Between qor and Rv1455	1640661	1640679	None
Between radA and Rv3586	4027887	4027890	None
Between rbfA and infB	3145170	3145172	None
Between rbsK and Rv2437	2734145	2734375	None
Between recA and Rv2738c	3051425	3051805	None
Between recB and recC	725012	725014	None
Between recC and echA3	728307	728582	None
Between recD and recB	721728	721733	None
Between recF and Rv0004	4433	4438	B
Between recG and Rv2974c	3329947	3329948	None
Between recN and Rv1697	1921447	1921541	None
Between recO and amiA2	2644259	2644319	None
Between recR and Rv3716c	4160501	4160511	None
Between recX and recA	3049051	3049087	None
Between regX3 and Rv0492c	581488	581493	None
Between relA and apt	2910199	2910228	None
Between relB and Rv1248c	1389245	1389356	None
Between relE and relB	1388974	1388979	None
Between relF and relG	3177819	3177821	None
Between relG and Rv2867c	3178086	3178457	None
Between relJ and relK	3771044	3771049	B
Between relK and Rv3359	3771303	3771343	None
Between rfbD and Rv3784	4230101	4230255	None
Between rfbE and glfT1	4228346	4228351	None
Between rfe and Rv1303	1459510	1459765	None
Between rhlE and Rv3212	3589382	3589393	None
Between rho and rpmE	1455013	1455162	None
Between ribA1 and Rv1941	2193663	2193668	None
Between ribA2 and ribH	1591670	1591675	None
Between ribC and Rv1413	1589173	1589385	None
Between ribD and Rv2672	2987616	2987681	None
Between ribF and Rv2787	3094901	3095110	None
Between ribG and Rv1410c	1586209	1586214	None
Between ribH and Rv1417	1592149	1592154	None
Between rimI and Rv3421c	3839058	3839063	A
Between rimJ and Rv0996	1112224	1112383	None
Between rimM and Rv2908c	3216892	3216904	None
Between rip and dxr	3181763	3181769	None
Between ripA and Rv1478	1668409	1668418	None
Between rmlA and PE6	399525	399534	None
Between rmlB and rmlC	3882833	3882833	None
Between rmlC and Rv3466	3883443	3883524	None
Between rmlD and Rv3267	3647810	3647884	None
Between rnc and Rv2926c	3240547	3240552	None
Between rne and ndkA	2744985	2745313	None
Between rnhB and lepB	3212957	3212969	None
Between rnpA and rpmH	4410785	4410790	None
Between rnpB and Rv2227	2500752	2500930	None
Between rocA and Rv1188	1331020	1331022	None
Between rocE and Rv2323c	2594154	2595360	None
Between rodA and pstP	21636	21641	None
Between rpe and ribG	1585193	1585198	None
Between rpfA and moaD2	965536	965982	None
Between rpfB and ksgA	1129151	1129180	None
Between rpfC and Rv1885c	2134262	2134272	None
Between rpfD and Rv2390c	2683708	2683713	None
Between rpfE and Rv2451	2752181	2752261	None
Between rphA and Rv1341	1507535	1507572	B
Between rpiB and Rv2466c	2768160	2768260	None
Between rplA and mmaA4	736225	736297	None
Between rplB and rpsS	803371	803410	None
Between rplC and rplD	801461	801463	None
Between rplD and rplW	802132	802134	None
Between rplE and rpsN1	812623	812626	None
Between rplF and rplR	813938	813939	None
Between rplI and Rv0057	59868	59895	None
Between rplJ and rplL	748813	748848	None
Between rplK and rplA	735451	735516	None
Between rplL and Rv0653c	749233	749242	None
Between rplM and esxT	3862391	3862623	None
Between rplN and rplX	811741	811742	None
Between rplO and sppA	815631	815662	A
Between rplP and rpmC	805525	805527	None
Between rplQ and rpoA	3877433	3877463	None
Between rplR and rpsE	814309	814327	None
Between rplS and lppW	3214254	3214627	None
Between rplT and tsnR	1853574	1853605	None
Between rplU and dctA	2740362	2740708	None
Between rplV and rpsC	804281	804283	None
Between rplW and rplB	802436	802527	None
Between rplX and rplE	812058	812060	None
Between rplY and lpqT	1134569	1134784	None
Between rpmA and rplU	2740033	2740046	None
Between rpmB1 and Rv0106	124265	124373	None
Between rpmB2 and Rv2059	2315062	2315173	None
Between rpmC and rpsQ	805755	805760	None
Between rpmD and rplO	815189	815191	None
Between rpmE and prfA	1455406	1455494	None
Between rpmF and PE_PGRS18	1095060	1095077	None
Between rpmG1 and rpmB2	2314824	2314826	A
Between rpmG2 and hadA	731880	731929	None
Between rpmI and rplT	1853123	1853183	None
Between rpmJ and infA	3880400	3880431	None
Between rpoA and rpsD	3878508	3878658	None
Between rpoB and rpoC	763326	763369	None
Between rpoC and Rv0669c	767321	767683	None
Between rpoZ and dfp	1565426	1565440	None
Between rpsA and coaE	1834988	1835012	None
Between rpsB and Rv2891	3199983	3200265	None
Between rpsC and rplP	805107	805109	None
Between rpsD and rpsK	3879265	3879272	None
Between rpsE and rpmD	814991	814992	None
Between rpsF and ssb	58483	58585	None
Between rpsG and fusA1	782405	782484	None
Between rpsH and rplF	813375	813397	B
Between rpsI and rplM	3861946	3861951	None
Between rpsJ and rplC	800793	800808	None
Between rpsK and rpsM	3879693	3879695	C
Between rpsL and rpsG	781933	781935	None
Between rpsM and rpmJ	3880071	3880285	None
Between rpsN1 and rpsH	812813	812975	None
Between rpsN2 and rpmG1	2314660	2314660	None
Between rpsO and ribF	3093749	3093904	None
Between rpsP and Rv2910c	3217644	3217826	None
Between rpsQ and atsA	806167	806334	None
Between rpsR1 and rplI	59377	59408	None
Between rpsR2 and rpsN2	2314353	2314354	None
Between rpsS and rplV	803688	803693	None
Between rpsT and Rv2413c	2710336	2710350	None
Between rraA and ethA	4325969	4326003	None
Between rrf and ogt	1477014	1477133	None
Between rrl and rrf	1476796	1476898	None
Between rrs and rrl	1473383	1473657	C
Between rsbW and usfY	3669389	3669585	None
Between rseA and htrA	1365809	1365874	None
Between rsfA and Rv1366	1538170	1538389	None
Between rsfB and Rv3688c	4129692	4129892	None
Between rshA and Rv3222c	3598352	3598357	None
Between rskA and sigK	533790	533832	None
Between rslA and Rv0737	828893	829206	None
Between rubA and alkB	3630737	3630739	None
Between rubB and rubA	3630567	3630570	None
Between ruvA and ruvC	2924816	2924821	None
Between ruvB and ruvA	2924229	2924234	None
Between ruvC and vapB40	2925384	2925491	None
Between Rv0004 and gyrB	4998	5239	None
Between Rv0007 and ileT	10829	10886	None
Between Rv0008c and ppiA	12312	12467	None
Between Rv0010c and Rv0011c	13559	13713	None
Between Rv0011c and Rv0012	13996	14088	None
Between Rv0012 and trpG	14878	14913	None
Between Rv0021c and whiB5	26882	27022	None
Between Rv0023 and Rv0024	28361	28366	None
Between Rv0024 and Rv0025	29208	29244	None
Between Rv0025 and Rv0026	29608	29721	None
Between Rv0026 and Rv0027	31069	31188	None
Between Rv0027 and Rv0028	31507	31513	None
Between Rv0028 and Rv0029	31820	32056	None
Between Rv0029 and Rv0030	33155	33223	None
Between Rv0030 and bioF2	33554	34294	None
Between Rv0034 and fadD34	37258	37263	None
Between Rv0036c and Rv0037c	39830	39876	None
Between Rv0037c and Rv0038	41203	41303	None
Between Rv0038 and Rv0039c	41913	42003	None
Between Rv0039c and mtc28	42352	42432	None
Between Rv0042c and Rv0043c	47208	47365	None
Between Rv0043c and Rv0044c	48101	48232	None
Between Rv0044c and Rv0045c	49028	49042	None
Between Rv0045c and ino1	49940	50020	None
Between Rv0047c and Rv0048c	51728	51827	None
Between Rv0048c and Rv0049	52698	52830	None
Between Rv0049 and ponA1	53245	53662	None
Between Rv0051 and Rv0052	57379	57409	None
Between Rv0052 and rpsF	57974	58191	None
Between Rv0057 and dnaB	60395	60418	None
Between Rv0059 and Rv0060	63893	63908	None
Between Rv0060 and Rv0061c	64968	65011	None
Between Rv0061c and celA1	65351	65551	None
Between Rv0063 and Rv0063a	68363	68417	None
Between Rv0063a and Rv0064	68580	68619	None
Between Rv0064 and vapB1	71560	71588	None
Between Rv0067c and Rv0068	75199	75300	None
Between Rv0068 and sdaA	76213	76236	None
Between Rv0071 and Rv0072	80194	80623	None
Between Rv0072 and Rv0073	81674	81675	None
Between Rv0073 and Rv0074	82669	82747	None
Between Rv0074 and Rv0075	83984	83995	None
Between Rv0075 and Rv0076c	85169	85182	None
Between Rv0076c and Rv0077c	85573	85635	None
Between Rv0077c and Rv0078	86467	86527	None
Between Rv0078 and Rv0078A	87134	87207	None
Between Rv0078A and Rv0078B	87797	87802	None
Between Rv0078B and Rv0079	88005	88203	None
Between Rv0079 and Rv0080	89021	89026	None
Between Rv0080 and Rv0081	89481	89574	None
Between Rv0081 and Rv0082	89920	89923	None
Between Rv0082 and Rv0083	90399	90404	None
Between Rv0083 and hycD	92323	92327	None
Between Rv0088 and Rv0089	97602	97757	None
Between Rv0089 and Rv0090	98352	98479	None
Between Rv0090 and mtn	99251	99683	None
Between Rv0093c and Rv0094c	103664	103709	None
Between Rv0094c and Rv0095c	104664	104804	A
Between Rv0095c and PPE1	105216	105323	None
Between Rv0097 and fcoT	107599	107604	None
Between Rv0100 and nrp	110000	110020	None
Between Rv0102 and ctpB	119700	119914	None
Between Rv0104 and rpmB1	123832	123979	None
Between Rv0106 and ctpI	125571	125642	None
Between Rv0108c and PE_PGRS1	131105	131381	None
Between Rv0110 and Rv0111	133770	133949	None
Between Rv0111 and gca	136008	136288	None
Between Rv0115a and ldtA	140145	140266	None
Between Rv0121c and Rv0122	148343	148490	None
Between Rv0122 and Rv0123	148855	148860	None
Between Rv0123 and PE_PGRS2	149225	149532	None
Between Rv0128 and fbpC	156447	156577	None
Between Rv0133 and ephF	161475	161770	None
Between Rv0135c and cyp138	163250	163365	A
Between Rv0138 and Rv0139	165826	165827	None
Between Rv0139 and Rv0140	166850	166909	None
Between Rv0140 and Rv0141c	167270	167291	None
Between Rv0141c and Rv0142	167682	167710	None
Between Rv0142 and Rv0143c	168638	168703	None
Between Rv0143c and Rv0144	170183	170283	None
Between Rv0144 and Rv0145	171127	171214	None
Between Rv0145 and Rv0146	172169	172210	None
Between Rv0146 and Rv0147	173144	173237	None
Between Rv0147 and Rv0148	174759	174832	None
Between Rv0148 and Rv0149	175694	175699	None
Between Rv0149 and Rv0150c	176664	176669	None
Between Rv0150c and PE1	176953	177542	None
Between Rv0157A and Rv0158	186624	186784	None
Between Rv0158 and PE3	187430	187432	None
Between Rv0161 and adhE1	191957	191983	B
Between Rv0163 and TB18.5	193573	193625	None
Between Rv0175 and Rv0176	207451	207456	None
Between Rv0176 and Rv0177	208416	208421	None
Between Rv0177 and Rv0178	208937	208972	None
Between Rv0178 and lprO	209673	209702	None
Between Rv0180c and Rv0181c	212251	212276	A
Between Rv0181c and sigG	213012	213027	None
Between Rv0183 and Rv0184	214928	214968	None
Between Rv0184 and Rv0185	215714	215719	None
Between Rv0185 and bglS	216225	216268	None
Between Rv0187 and Rv0188	219368	219485	None
Between Rv0188 and ilvD	219918	219995	None
Between Rv0190 and Rv0191	222162	222288	None
Between Rv0191 and Rv0192	223531	223563	None
Between Rv0192 and Rv0193c	224665	224723	None
Between Rv0193c and Rv0194	226572	226877	None
Between Rv0194 and Rv0195	230463	230898	None
Between Rv0195 and Rv0196	231535	231646	None
Between Rv0196 and Rv0197	232230	232232	None
Between Rv0197 and zmp1	234515	234520	None
Between Rv0199 and Rv0200	237205	237210	None
Between Rv0200 and Rv0201c	237891	237896	None
Between Rv0201c and mmpL11	238391	238396	A
Between Rv0203 and Rv0204c	241925	241975	None
Between Rv0204c and Rv0205	243215	243383	None
Between Rv0205 and mmpL3	244483	244488	None
Between Rv0207c and Rv0208c	248113	248114	None
Between Rv0208c and Rv0209	248907	249037	None
Between Rv0209 and Rv0210	250119	250124	None
Between Rv0210 and pckA	251599	251781	None
Between Rv0213c and fadD4	255951	256063	None
Between Rv0215c and Rv0216	258857	258912	None
Between Rv0216 and lipW	259922	259927	None
Between Rv0218 and Rv0219	262253	262253	None
Between Rv0219 and lipC	262803	262811	None
Between Rv0221 and echA1	265477	265506	None
Between Rv0223c and Rv0224c	267765	267862	None
Between Rv0224c and Rv0225	268628	268662	None
Between Rv0225 and Rv0226c	269818	269833	None
Between Rv0226c and Rv0227c	271565	271573	None
Between Rv0227c and Rv0228	272840	273054	None
Between Rv0228 and Rv0229c	274279	274305	None
Between Rv0229c and php	274982	274987	None
Between Rv0232 and nrdB	278584	278589	None
Between Rv0235c and aftD	282615	282648	None
Between Rv0236A and lpqI	287072	287185	None
Between Rv0238 and vapB24	289043	289103	None
Between Rv0245 and Rv0246	296494	296808	None
Between Rv0246 and Rv0247c	298115	298120	None
Between Rv0247c and Rv0248c	298862	298863	None
Between Rv0248c and Rv0249c	300804	300833	None
Between Rv0249c and Rv0250c	301656	301734	None
Between Rv0250c and hsp	302029	302172	None
Between Rv0257 and Rv0258c	310074	310293	None
Between Rv0258c and Rv0259c	310750	310773	None
Between Rv0259c and Rv0260c	311513	311518	None
Between Rv0260c and narK3	312660	312758	None
Between Rv0263c and Rv0264c	315767	315782	None
Between Rv0264c and Rv0265c	316416	316510	None
Between Rv0265c and oplA	317504	317524	B
Between Rv0268c and Rv0269c	323274	323337	None
Between Rv0269c and fadD2	324532	324566	None
Between Rv0272c and Rv0273c	329704	329709	None
Between Rv0273c and Rv0274	330326	330421	None
Between Rv0274 and Rv0275c	330932	331004	None
Between Rv0275c and Rv0276	331659	331747	None
Between Rv0276 and vapC25	332669	332707	None
Between Rv0278c and PE_PGRS4	336311	336559	A
Between Rv0281 and eccA3	341907	342129	None
Between Rv0293c and tam	358065	358170	None
Between Rv0295c and Rv0296c	359749	359757	None
Between Rv0296c and PE_PGRS5	361156	361333	None
Between Rv0298 and Rv0299	363475	363480	None
Between Rv0299 and vapB2	363779	363825	None
Between Rv0302 and Rv0303	365233	365238	A
Between Rv0303 and PPE5	366143	366149	None
Between Rv0306 and Rv0307c	376572	376586	None
Between Rv0307c and Rv0308	377056	377112	None
Between Rv0308 and Rv0309	377830	377930	None
Between Rv0309 and Rv0310c	378588	378656	None
Between Rv0310c and Rv0311	379149	379171	None
Between Rv0311 and Rv0312	380402	380555	None
Between Rv0312 and Rv0313	382419	382489	None
Between Rv0313 and Rv0314c	382877	382878	None
Between Rv0314c and Rv0315	383542	383601	None
Between Rv0315 and Rv0316	384487	384534	None
Between Rv0316 and glpQ2	385150	385172	None
Between Rv0318c and pcp	387100	387147	None
Between Rv0320 and dcd	388551	388581	None
Between Rv0323c and Rv0324	391252	391351	None
Between Rv0324 and Rv0325	392033	392038	None
Between Rv0325 and Rv0326	392264	392272	None
Between Rv0326 and cyp135A1	392695	392729	A
Between Rv0328 and Rv0329c	394693	394714	None
Between Rv0329c and Rv0330c	395321	395346	None
Between Rv0330c and Rv0331	396088	396200	None
Between Rv0331 and Rv0332	397368	397441	None
Between Rv0332 and Rv0333	398228	398253	None
Between Rv0333 and rmlA	398629	398657	None
Between Rv0336 and aspC	401704	401872	None
Between Rv0338c and Rv0339c	405842	405949	None
Between Rv0339c and Rv0340	408449	408633	None
Between Rv0340 and iniB	409174	409361	None
Between Rv0345 and ansP2	415461	415501	B
Between Rv0347 and Rv0348	418291	418292	None
Between Rv0348 and Rv0349	418947	418948	None
[truncated: 6,008 more rows]

## Sheet: SuppData_S1_By gene description
Supplementary Data S1 Data description
Genetic regions studied
gene	The gene name in the reference genome Genbank NC_000962.3. 'Between X and Y' refers to the region between the marked CDs of X and Y.
region_start	The 1- indexed (i.e. the first base is 1) position in NC_000962.3 where the region starts (inclusive)
region_stop	The 1- indexed (i.e. the first base is 1) position in NC_000962.3 where the region ends (inclusive)
Fig5B_Region	The zone in which this gene lies as marked in Figure 5B

## Sheet: SuppData_S2_Model_output_meta
Supplementary Data S2 Data description
Modelling minor variant frequencies
We determined the most common (major) variant at each position (Figure S1). All other variants are considered minor variants. We define
n - the total sequencing depth at one base;
m - the depth of most common variant at one base;`
m’ - the depth of all variants other than most common, n-m.
We divided up the H37Rv genome based on the annotation in NC_000962.3, identifying 8007 regions R, comprising open reading frames and regions between open reading frames (Supplementary Table 1).
For each of these regions, if the region has length l, the total number of minor variant bases V is given by equation (1) and the total read depth D across the gene by equation (2).
	eq. 1
	eq. 2
In order to describe the relationship between non-Mycobacterial DNA quantifications and minor allele frequency, we stratified the number of reads from bacterial genera other than Mycobacterium (b) into four approximately equally sized strata:
b < 1%,
1% <= b < 5%,
5% <= b < 20%,
b >= 20%.
We constructed separate Poisson regression models relating minor base counts (V) for each of the 8,007 regions where b is the categorical variable representing non-Mycobacterial DNA quantitation, as described above, with b < 1% serving as the reference category. When examining a particular region, we excluded any samples with zero high-quality depth in that region. We applied Bonferroni correctio…
The output from these models is shown in the 'model_output' worksheet and the column headings are as below.
region	The gene name in the reference genome Genbank NC_000962.3. 'Between X and Y' refers to the region between the marked CDs of X and Y.
region_start	The 1- indexed (i.e. the first base is 1) position in NC_000962.3 where the region starts (inclusive)
region_stop	The 1- indexed (i.e. the first base is 1) position in NC_000962.3 where the region ends (inclusive)
region_length	The length of the region in bases
For each gene there are four rows, reflecting the coefficient associated with the intercept (which estimates the minor variant count frequency when b<0.01), and three coefficients related to the loge(incidence rate ratio) associated with different amounts of non Mycobacterial DNA.
Estimate	The coefficient in the model
Std..Error	The standard error of the coefficient in the model
z.value	The z-score, relative to an estimate of zero
p	p value testing whether the estimate is zero
model_term	The term in the model. See cell A35.
n_obs	The number of samples contributing to estimates for this region. Samples were excluded if they had zero high-quality depth in the region.
label	A shortened version of region, used for plotting
exp_Estimate	eEstimate For the intercept, this is an estimate of the minor variant frequency and for the other terms of the IRR associated with b being in the range referred to
` -log10(p)	Minus log10 of p. Used for Manhattan/Volcano plotting. Values where p is less than 10-307 are recorded as 307.
mean_depth	The mean high quality depth in the samples used for computation of this region
min_depth	The minumum high quality depth in the samples used for computation of this region
max_depth	The maximum high quality depth in the samples used for computation of this region.

## Sheet: SuppData_S2_Model_output
Supplementary Data S2 Model output
region	Estimate	Std..Error	z.value	p	model_term	n_obs	label	exp_Estimate	-log10(p)	mean_depth	min_depth	max_depth	region_start	region_stop	region_length
35kd_ag	-7.40883	0.00930082	-796.579	0	(Intercept)	1583	35kd_ag	0.000605876	307	68.6814	36	95	3057251	3058063	813
35kd_ag	-0.147752	0.0130272	-11.3418	8.14095e-30	isBug.cat(0.01,0.05]	1583	35kd_ag	0.862645	29.0893	68.6814	36	95	3057251	3058063	813
35kd_ag	0.000729282	0.0139479	0.0522863	0.958301	isBug.cat(0.05,0.2]	1583	35kd_ag	1.00073	0.0184982	68.6814	36	95	3057251	3058063	813
35kd_ag	-0.0360887	0.0136265	-2.64842	0.00808691	isBug.cat(0.2,1]	1583	35kd_ag	0.964555	2.09222	68.6814	36	95	3057251	3058063	813
aac	-7.04699	0.00815437	-864.198	0	(Intercept)	1583	aac	0.000870022	307	76.163	43	104	314309	314854	546
aac	0.0185321	0.0110517	1.67686	0.0935696	isBug.cat(0.01,0.05]	1583	aac	1.0187	1.02887	76.163	43	104	314309	314854	546
aac	0.0876664	0.0119744	7.32112	2.45904e-13	isBug.cat(0.05,0.2]	1583	aac	1.09162	12.6092	76.163	43	104	314309	314854	546
aac	0.0818641	0.011538	7.09519	1.29175e-12	isBug.cat(0.2,1]	1583	aac	1.08531	11.8888	76.163	43	104	314309	314854	546
aao	-7.15592	0.00715016	-1000.81	0	(Intercept)	1583	aao	0.000780232	307	71.0208	20	119	2151433	2152395	963
aao	0.0363439	0.00963229	3.77313	0.000161214	isBug.cat(0.01,0.05]	1583	aao	1.03701	3.7926	71.0208	20	119	2151433	2152395	963
aao	0.09271	0.0104684	8.85619	8.27967e-19	isBug.cat(0.05,0.2]	1583	aao	1.09714	18.082	71.0208	20	119	2151433	2152395	963
aao	0.0862049	0.0101638	8.48155	2.22211e-17	isBug.cat(0.2,1]	1583	aao	1.09003	16.6532	71.0208	20	119	2151433	2152395	963
accA1	-7.25922	0.00556458	-1304.54	0	(Intercept)	1583	accA1	0.000703656	307	60.0753	21	107	2814916	2816880	1965
accA1	0.0247952	0.00753007	3.29282	0.000991869	isBug.cat(0.01,0.05]	1583	accA1	1.02511	3.00355	60.0753	21	107	2814916	2816880	1965
accA1	0.0750487	0.00816789	9.18826	3.99244e-20	isBug.cat(0.05,0.2]	1583	accA1	1.07794	19.3988	60.0753	21	107	2814916	2816880	1965
accA1	0.157258	0.00771786	20.3759	2.7382e-92	isBug.cat(0.2,1]	1583	accA1	1.1703	91.5625	60.0753	21	107	2814916	2816880	1965
accA2	-7.16628	0.00519342	-1379.88	0	(Intercept)	1583	accA2	0.000772192	307	66.3592	38	102	1083752	1085750	1999
accA2	-0.0118613	0.00706649	-1.67852	0.0932454	isBug.cat(0.01,0.05]	1583	accA2	0.988209	1.03037	66.3592	38	102	1083752	1085750	1999
accA2	0.0445066	0.00768538	5.79107	6.99397e-09	isBug.cat(0.05,0.2]	1583	accA2	1.04551	8.15528	66.3592	38	102	1083752	1085750	1999
accA2	0.0543177	0.00739866	7.34156	2.11121e-13	isBug.cat(0.2,1]	1583	accA2	1.05582	12.6755	66.3592	38	102	1083752	1085750	1999
accA3	-7.18656	0.00566991	-1267.49	0	(Intercept)	1583	accA3	0.00075669	307	63.9734	41	91	3666357	3668159	1803
accA3	-0.120237	0.00792489	-15.172	5.41825e-52	isBug.cat(0.01,0.05]	1583	accA3	0.886711	51.2661	63.9734	41	91	3666357	3668159	1803
accA3	0.00396905	0.00849238	0.467366	0.640238	isBug.cat(0.05,0.2]	1583	accA3	1.00398	0.193659	63.9734	41	91	3666357	3668159	1803
accA3	0.246831	0.00772408	31.956	4.45493e-224	isBug.cat(0.2,1]	1583	accA3	1.27996	223.351	63.9734	41	91	3666357	3668159	1803
accD1	-7.33343	0.00595354	-1231.78	0	(Intercept)	1583	accD1	0.000653329	307	72.3363	37	117	2816885	2818469	1585
accD1	-0.0754736	0.00824518	-9.15367	5.50329e-20	isBug.cat(0.01,0.05]	1583	accD1	0.927304	19.2594	72.3363	37	117	2816885	2818469	1585
accD1	0.021665	0.00888056	2.4396	0.0147036	isBug.cat(0.05,0.2]	1583	accD1	1.0219	1.83258	72.3363	37	117	2816885	2818469	1585
accD1	0.286007	0.00802026	35.6606	1.61533e-278	isBug.cat(0.2,1]	1583	accD1	1.3311	277.792	72.3363	37	117	2816885	2818469	1585
accD2	-7.28452	0.00600958	-1212.15	0	(Intercept)	1582	accD2	0.000686076	307	65.417	42	91	1085756	1087345	1590
accD2	-0.171255	0.00849784	-20.1528	2.5427e-90	isBug.cat(0.01,0.05]	1582	accD2	0.842606	89.5947	65.417	42	91	1085756	1087345	1590
accD2	-0.0958517	0.00925838	-10.353	4.05721e-25	isBug.cat(0.05,0.2]	1582	accD2	0.908599	24.3918	65.417	42	91	1085756	1087345	1590
accD2	-0.0938811	0.00889442	-10.5551	4.8135e-26	isBug.cat(0.2,1]	1582	accD2	0.910391	25.3175	65.417	42	91	1085756	1087345	1590
accD3	-7.23075	0.00647999	-1115.86	0	(Intercept)	1583	accD3	0.000723978	307	55.3185	25	85	1006693	1008180	1488
accD3	0.0132871	0.0087697	1.51511	0.129745	isBug.cat(0.01,0.05]	1583	accD3	1.01338	0.886911	55.3185	25	85	1006693	1008180	1488
accD3	0.0980759	0.0094408	10.3885	2.79672e-25	isBug.cat(0.05,0.2]	1583	accD3	1.10305	24.5534	55.3185	25	85	1006693	1008180	1488
accD3	0.0971989	0.00908824	10.695	1.07388e-26	isBug.cat(0.2,1]	1583	accD3	1.10208	25.969	55.3185	25	85	1006693	1008180	1488
accD4	-7.378	0.0064157	-1149.99	0	(Intercept)	1583	accD4	0.000624848	307	70.7519	27	109	4254380	4255943	1564
accD4	-0.0834319	0.00886758	-9.40864	5.02585e-21	isBug.cat(0.01,0.05]	1583	accD4	0.919954	20.2988	70.7519	27	109	4254380	4255943	1564
accD4	0.0273561	0.00954141	2.86709	0.00414266	isBug.cat(0.05,0.2]	1583	accD4	1.02773	2.38272	70.7519	27	109	4254380	4255943	1564
accD4	0.0119918	0.0092968	1.28989	0.197089	isBug.cat(0.2,1]	1583	accD4	1.01206	0.705337	70.7519	27	109	4254380	4255943	1564
accD5	-7.38309	0.00569646	-1296.09	0	(Intercept)	1583	accD5	0.000621674	307	85.9465	64	106	3662062	3663687	1626
accD5	-0.117915	0.00796523	-14.8037	1.38639e-49	isBug.cat(0.01,0.05]	1583	accD5	0.888772	48.8581	85.9465	64	106	3662062	3663687	1626
accD5	-0.0103322	0.00856805	-1.2059	0.227857	isBug.cat(0.05,0.2]	1583	accD5	0.989721	0.642339	85.9465	64	106	3662062	3663687	1626
accD5	0.319934	0.00764765	41.8343	0	isBug.cat(0.2,1]	1583	accD5	1.37704	307	85.9465	64	106	3662062	3663687	1626
accD6	-7.18893	0.00653618	-1099.87	0	(Intercept)	1583	accD6	0.000754895	307	61.82	34	87	2520743	2522164	1422
accD6	-0.145131	0.00914905	-15.863	1.14381e-56	isBug.cat(0.01,0.05]	1583	accD6	0.864909	55.9416	61.82	34	87	2520743	2522164	1422
accD6	-0.119301	0.0101083	-11.8022	3.80021e-32	isBug.cat(0.05,0.2]	1583	accD6	0.887541	31.4202	61.82	34	87	2520743	2522164	1422
accD6	-0.0210731	0.00951325	-2.21513	0.0267509	isBug.cat(0.2,1]	1583	accD6	0.979147	1.57266	61.82	34	87	2520743	2522164	1422
accE5	-7.49216	0.0137686	-544.15	0	(Intercept)	1583	accE5	0.000557436	307	61.0906	21	107	3663710	3664217	508
accE5	0.041197	0.0184754	2.22983	0.0257587	isBug.cat(0.01,0.05]	1583	accE5	1.04206	1.58908	61.0906	21	107	3663710	3664217	508
accE5	0.154993	0.0195154	7.94209	1.98796e-15	isBug.cat(0.05,0.2]	1583	accE5	1.16765	14.7016	61.0906	21	107	3663710	3664217	508
accE5	0.112409	0.019257	5.8373	5.30527e-09	isBug.cat(0.2,1]	1583	accE5	1.11897	8.27529	61.0906	21	107	3663710	3664217	508
aceAa	-7.31982	0.00726662	-1007.32	0	(Intercept)	1582	aceAa	0.000662283	307	67.5599	45	99	2160463	2161564	1102
aceAa	0.00726565	0.00983232	0.738955	0.459934	isBug.cat(0.01,0.05]	1582	aceAa	1.00729	0.337304	67.5599	45	99	2160463	2161564	1102
aceAa	0.0865123	0.0106391	8.13157	4.23765e-16	isBug.cat(0.05,0.2]	1582	aceAa	1.09036	15.3729	67.5599	45	99	2160463	2161564	1102
aceAa	0.100029	0.0102626	9.74691	1.90172e-22	isBug.cat(0.2,1]	1582	aceAa	1.1052	21.7209	67.5599	45	99	2160463	2161564	1102
aceAb	-6.98428	0.0059025	-1183.27	0	(Intercept)	1582	aceAb	0.000926326	307	76.8661	40	109	2161568	2162762	1195
aceAb	-0.00822458	0.00800833	-1.027	0.304419	isBug.cat(0.01,0.05]	1582	aceAb	0.991809	0.516528	76.8661	40	109	2161568	2162762	1195
aceAb	0.065158	0.00866586	7.51893	5.5226e-14	isBug.cat(0.05,0.2]	1582	aceAb	1.06733	13.2579	76.8661	40	109	2161568	2162762	1195
aceAb	0.0599293	0.00841653	7.12043	1.07592e-12	isBug.cat(0.2,1]	1582	aceAb	1.06176	11.9682	76.8661	40	109	2161568	2162762	1195
aceE	-7.22103	0.00435967	-1656.33	0	(Intercept)	1583	aceE	0.000731048	307	74.7018	25	109	2512539	2515244	2706
aceE	-0.170799	0.00617558	-27.6571	2.29095e-168	isBug.cat(0.01,0.05]	1583	aceE	0.842991	167.64	74.7018	25	109	2512539	2515244	2706
aceE	-0.00350347	0.00654219	-0.535519	0.592291	isBug.cat(0.05,0.2]	1583	aceE	0.996503	0.227465	74.7018	25	109	2512539	2515244	2706
aceE	0.510746	0.00561981	90.8832	0	isBug.cat(0.2,1]	1583	aceE	1.66653	307	74.7018	25	109	2512539	2515244	2706
acg	-7.49915	0.00801589	-935.535	0	(Intercept)	1583	acg	0.000553557	307	74.8835	45	111	2279129	2280124	996
acg	0.0463549	0.0107895	4.2963	1.73673e-05	isBug.cat(0.01,0.05]	1583	acg	1.04745	4.76027	74.8835	45	111	2279129	2280124	996
acg	0.136239	0.0116043	11.7404	7.91573e-32	isBug.cat(0.05,0.2]	1583	acg	1.14596	31.1015	74.8835	45	111	2279129	2280124	996
acg	0.163593	0.0111366	14.6897	7.50194e-49	isBug.cat(0.2,1]	1583	acg	1.17774	48.1248	74.8835	45	111	2279129	2280124	996
ackA	-7.12898	0.00633813	-1124.78	0	(Intercept)	1583	ackA	0.000801537	307	70.6841	34	95	493860	495008	1149
ackA	-0.00941932	0.00862437	-1.09217	0.274756	isBug.cat(0.01,0.05]	1583	ackA	0.990625	0.561052	70.6841	34	95	493860	495008	1149
ackA	0.0739057	0.00931598	7.93322	2.13537e-15	isBug.cat(0.05,0.2]	1583	ackA	1.07671	14.6705	70.6841	34	95	493860	495008	1149
ackA	0.12252	0.00889632	13.772	3.75609e-43	isBug.cat(0.2,1]	1583	ackA	1.13034	42.4253	70.6841	34	95	493860	495008	1149
acn	-7.38987	0.00457203	-1616.32	0	(Intercept)	1583	acn	0.000617475	307	73.2376	38	112	1663215	1666046	2832
acn	-0.140604	0.00643473	-21.8508	7.64197e-106	isBug.cat(0.01,0.05]	1583	acn	0.868833	105.117	73.2376	38	112	1663215	1666046	2832
acn	0.0134348	0.00684602	1.96242	0.0497131	isBug.cat(0.05,0.2]	1583	acn	1.01353	1.30353	73.2376	38	112	1663215	1666046	2832
acn	0.352144	0.00611173	57.6178	0	isBug.cat(0.2,1]	1583	acn	1.42211	307	73.2376	38	112	1663215	1666046	2832
acpA	-7.65745	0.0164977	-464.152	0	(Intercept)	1580	acpA	0.000472512	307	75.5039	44	95	36612	36865	254
acpA	0.0235859	0.0223481	1.05539	0.291247	isBug.cat(0.01,0.05]	1580	acpA	1.02387	0.535738	75.5039	44	95	36612	36865	254
acpA	0.0985683	0.0241615	4.07957	4.51198e-05	isBug.cat(0.05,0.2]	1580	acpA	1.10359	4.34563	75.5039	44	95	36612	36865	254
acpA	0.115351	0.0232097	4.96994	6.6972e-07	isBug.cat(0.2,1]	1580	acpA	1.12227	6.17411	75.5039	44	95	36612	36865	254
acpM	-7.5769	0.0138115	-548.594	0	(Intercept)	1583	acpM	0.000512146	307	88.5131	66	115	2517771	2518113	343
acpM	-0.0631792	0.0190819	-3.31094	0.000929828	isBug.cat(0.01,0.05]	1583	acpM	0.938775	3.0316	88.5131	66	115	2517771	2518113	343
acpM	0.025976	0.0207178	1.2538	0.209916	isBug.cat(0.05,0.2]	1583	acpM	1.02632	0.677955	88.5131	66	115	2517771	2518113	343
acpM	-0.00635016	0.0201469	-0.315194	0.752615	isBug.cat(0.2,1]	1583	acpM	0.99367	0.123427	88.5131	66	115	2517771	2518113	343
acpS	-7.50351	0.0133714	-561.163	0	(Intercept)	1583	acpS	0.000551146	307	81.9175	54	104	2839543	2839930	388
acpS	-0.0248671	0.0182579	-1.36199	0.173201	isBug.cat(0.01,0.05]	1583	acpS	0.975439	0.761451	81.9175	54	104	2839543	2839930	388
acpS	0.0507768	0.0197763	2.56755	0.010242	isBug.cat(0.05,0.2]	1583	acpS	1.05209	1.98962	81.9175	54	104	2839543	2839930	388
acpS	0.0602865	0.0189577	3.18005	0.00147251	isBug.cat(0.2,1]	1583	acpS	1.06214	2.83194	81.9175	54	104	2839543	2839930	388
acrA1	-7.19404	0.00517939	-1388.97	0	(Intercept)	1583	acrA1	0.000751046	307	64.8135	26	114	3805621	3807572	1952
acrA1	-0.0377647	0.00710042	-5.31865	1.04538e-07	isBug.cat(0.01,0.05]	1583	acrA1	0.96294	6.98072	64.8135	26	114	3805621	3807572	1952
acrA1	0.0211329	0.00772666	2.73506	0.00623694	isBug.cat(0.05,0.2]	1583	acrA1	1.02136	2.20503	64.8135	26	114	3805621	3807572	1952
acrA1	0.0560562	0.0073527	7.6239	2.46129e-14	isBug.cat(0.2,1]	1583	acrA1	1.05766	13.6088	64.8135	26	114	3805621	3807572	1952
acs	-7.27067	0.00485325	-1498.1	0	(Intercept)	1583	acs	0.000695649	307	77.9228	39	108	4107792	4109747	1956
acs	-0.0423829	0.00666547	-6.35857	2.03637e-10	isBug.cat(0.01,0.05]	1583	acs	0.958503	9.69114	77.9228	39	108	4107792	4109747	1956
acs	0.0489523	0.00719437	6.80424	1.01581e-11	isBug.cat(0.05,0.2]	1583	acs	1.05017	10.9932	77.9228	39	108	4107792	4109747	1956
acs	0.155943	0.00676215	23.0611	1.1386e-117	isBug.cat(0.2,1]	1583	acs	1.16876	116.944	77.9228	39	108	4107792	4109747	1956
acyP	-7.55488	0.0192767	-391.919	0	(Intercept)	1583	acyP	0.000523548	307	54.367	43	66	3237818	3238084	267
acyP	0.0123934	0.0260883	0.475056	0.634747	isBug.cat(0.01,0.05]	1583	acyP	1.01247	0.197399	54.367	43	66	3237818	3238084	267
acyP	0.0827542	0.0282201	2.93245	0.00336296	isBug.cat(0.05,0.2]	1583	acyP	1.08627	2.47328	54.367	43	66	3237818	3238084	267
acyP	0.120953	0.0270091	4.47823	7.5266e-06	isBug.cat(0.2,1]	1583	acyP	1.12857	5.1234	54.367	43	66	3237818	3238084	267
add	-7.23168	0.00695342	-1040.02	0	(Intercept)	1583	add	0.000723307	307	68.6487	41	93	3701087	3702182	1096
add	-0.0611916	0.00961252	-6.36582	1.94249e-10	isBug.cat(0.01,0.05]	1583	add	0.940643	9.71164	68.6487	41	93	3701087	3702182	1096
add	0.0442979	0.0103173	4.29356	1.75827e-05	isBug.cat(0.05,0.2]	1583	add	1.04529	4.75491	68.6487	41	93	3701087	3702182	1096
add	0.0902951	0.00984068	9.1757	4.48657e-20	isBug.cat(0.2,1]	1583	add	1.0945	19.3481	68.6487	41	93	3701087	3702182	1096
adh	-7.21216	0.0069572	-1036.65	0	(Intercept)	1583	adh	0.00073756	307	78.7862	44	120	1731373	1732471	1099
adh	-0.00780367	0.00948747	-0.822524	0.410779	isBug.cat(0.01,0.05]	1583	adh	0.992227	0.386392	78.7862	44	120	1731373	1732471	1099
adh	0.0790218	0.010215	7.73584	1.02721e-14	isBug.cat(0.05,0.2]	1583	adh	1.08223	13.9883	78.7862	44	120	1731373	1732471	1099
adh	0.0942786	0.00982217	9.59855	8.10764e-22	isBug.cat(0.2,1]	1583	adh	1.09887	21.0911	78.7862	44	120	1731373	1732471	1099
adhA	-7.61377	0.00927197	-821.159	0	(Intercept)	1583	adhA	0.00049361	307	57.6561	35	80	2109544	2110584	1041
adhA	0.00873556	0.0125509	0.69601	0.486422	isBug.cat(0.01,0.05]	1583	adhA	1.00877	0.312987	57.6561	35	80	2109544	2110584	1041
adhA	0.128087	0.0133894	9.56628	1.10817e-21	isBug.cat(0.05,0.2]	1583	adhA	1.13665	20.9554	57.6561	35	80	2109544	2110584	1041
adhA	0.0778037	0.0130597	5.95752	2.561e-09	isBug.cat(0.2,1]	1583	adhA	1.08091	8.59159	57.6561	35	80	2109544	2110584	1041
adhB	-7.62954	0.00823078	-926.953	0	(Intercept)	1583	adhB	0.000485884	307	72.9973	41	100	854699	855826	1128
adhB	0.00939706	0.0111594	0.842079	0.399744	isBug.cat(0.01,0.05]	1583	adhB	1.00944	0.398219	72.9973	41	100	854699	855826	1128
adhB	0.162774	0.01182	13.7711	3.80518e-43	isBug.cat(0.05,0.2]	1583	adhB	1.17677	42.4196	72.9973	41	100	854699	855826	1128
adhB	0.0846063	0.0116938	7.23516	4.64981e-13	isBug.cat(0.2,1]	1583	adhB	1.08829	12.3326	72.9973	41	100	854699	855826	1128
adhC	-7.25397	0.00705116	-1028.76	0	(Intercept)	1583	adhC	0.000707363	307	77.2315	36	106	3406285	3407312	1028
adhC	-0.0567313	0.0097101	-5.8425	5.14236e-09	isBug.cat(0.01,0.05]	1583	adhC	0.944848	8.28884	77.2315	36	106	3406285	3407312	1028
adhC	0.0720714	0.0103662	6.95253	3.58803e-12	isBug.cat(0.05,0.2]	1583	adhC	1.07473	11.4451	77.2315	36	106	3406285	3407312	1028
adhC	0.0416678	0.0101008	4.12521	3.70394e-05	isBug.cat(0.2,1]	1583	adhC	1.04255	4.43134	77.2315	36	106	3406285	3407312	1028
adhD	-7.47462	0.00771746	-968.534	0	(Intercept)	1583	adhD	0.0005673	307	71.5104	45	116	3451781	3452887	1107
adhD	0.0189651	0.0104429	1.81608	0.0693587	isBug.cat(0.01,0.05]	1583	adhD	1.01915	1.1589	71.5104	45	116	3451781	3452887	1107
adhD	0.103993	0.0112402	9.25192	2.20503e-20	isBug.cat(0.05,0.2]	1583	adhD	1.10959	19.6566	71.5104	45	116	3451781	3452887	1107
adhD	0.136206	0.0107542	12.6653	9.20327e-37	isBug.cat(0.2,1]	1583	adhD	1.14592	36.0361	71.5104	45	116	3451781	3452887	1107
adhE1	-7.25285	0.00764115	-949.183	0	(Intercept)	1583	adhE1	0.00070815	307	55.4337	19	90	191984	193115	1132
adhE1	0.0197848	0.0103297	1.91533	0.0554507	isBug.cat(0.01,0.05]	1583	adhE1	1.01998	1.25609	55.4337	19	90	191984	193115	1132
adhE1	0.112394	0.0110798	10.1441	3.52133e-24	isBug.cat(0.05,0.2]	1583	adhE1	1.11895	23.4533	55.4337	19	90	191984	193115	1132
adhE1	0.107745	0.0107317	10.0399	1.01818e-23	isBug.cat(0.2,1]	1583	adhE1	1.11376	22.9922	55.4337	19	90	191984	193115	1132
adk	-7.40848	0.0112909	-656.145	0	(Intercept)	1583	adk	0.000606092	307	72.9482	46	95	826127	826667	541
adk	-0.055529	0.0155443	-3.5723	0.000353861	isBug.cat(0.01,0.05]	1583	adk	0.945985	3.45117	72.9482	46	95	826127	826667	541
adk	0.0676883	0.0166094	4.07529	4.59568e-05	isBug.cat(0.05,0.2]	1583	adk	1.07003	4.33765	72.9482	46	95	826127	826667	541
adk	0.0592616	0.0161416	3.67135	0.000241269	isBug.cat(0.2,1]	1583	adk	1.06105	3.6175	72.9482	46	95	826127	826667	541
adoK	-7.3327	0.0073756	-994.183	0	(Intercept)	1583	adoK	0.000653808	307	79.0656	39	103	2467053	2468027	975
adoK	-0.118511	0.0103197	-11.484	1.58765e-30	isBug.cat(0.01,0.05]	1583	adoK	0.888242	29.7992	79.0656	39	103	2467053	2468027	975
adoK	-0.00817449	0.011099	-0.736505	0.461424	isBug.cat(0.05,0.2]	1583	adoK	0.991859	0.3359	79.0656	39	103	2467053	2468027	975
adoK	-0.0329852	0.0108091	-3.05161	0.00227618	isBug.cat(0.2,1]	1583	adoK	0.967553	2.64279	79.0656	39	103	2467053	2468027	975
aftA	-7.15188	0.00510723	-1400.35	0	(Intercept)	1583	aftA	0.00078339	307	63.4342	27	111	4237932	4239861	1930
aftA	-0.0166876	0.00696468	-2.39604	0.0165734	isBug.cat(0.01,0.05]	1583	aftA	0.983451	1.78059	63.4342	27	111	4237932	4239861	1930
aftA	0.0427884	0.0075557	5.66307	1.48692e-08	isBug.cat(0.05,0.2]	1583	aftA	1.04372	7.82771	63.4342	27	111	4237932	4239861	1930
aftA	0.0604284	0.00722757	8.36082	6.22849e-17	isBug.cat(0.2,1]	1583	aftA	1.06229	16.2056	63.4342	27	111	4237932	4239861	1930
aftB	-7.48573	0.00623297	-1200.99	0	(Intercept)	1583	aftB	0.000561034	307	62.4703	22	98	4266953	4268836	1884
aftB	-0.0639709	0.00858524	-7.45126	9.24513e-14	isBug.cat(0.01,0.05]	1583	aftB	0.938032	13.0341	62.4703	22	98	4266953	4268836	1884
aftB	0.049222	0.00921494	5.34155	9.21572e-08	isBug.cat(0.05,0.2]	1583	aftB	1.05045	7.03547	62.4703	22	98	4266953	4268836	1884
aftB	-0.0226844	0.00907432	-2.49984	0.0124249	isBug.cat(0.2,1]	1583	aftB	0.977571	1.90571	62.4703	22	98	4266953	4268836	1884
aftC	-7.23599	0.00613647	-1179.18	0	(Intercept)	1583	aftC	0.000720191	307	69.2611	34	99	2989291	2990592	1302
aftC	-0.0194225	0.00838043	-2.3176	0.0204708	isBug.cat(0.01,0.05]	1583	aftC	0.980765	1.68886	69.2611	34	99	2989291	2990592	1302
aftC	0.0617924	0.00904931	6.82841	8.58632e-12	isBug.cat(0.05,0.2]	1583	aftC	1.06374	11.0662	69.2611	34	99	2989291	2990592	1302
aftC	0.0966233	0.00866981	11.1448	7.59169e-29	isBug.cat(0.2,1]	1583	aftC	1.10145	28.1197	69.2611	34	99	2989291	2990592	1302
aftD	-7.16656	0.00369278	-1940.7	0	(Intercept)	1583	aftD	0.000771977	307	56.1547	22	107	282649	286851	4203
aftD	-0.0337887	0.00505554	-6.6835	2.33306e-11	isBug.cat(0.01,0.05]	1583	aftD	0.966776	10.6321	56.1547	22	107	282649	286851	4203
aftD	0.0308165	0.00546186	5.64212	1.67969e-08	isBug.cat(0.05,0.2]	1583	aftD	1.0313	7.77477	56.1547	22	107	282649	286851	4203
aftD	0.0640963	0.00518592	12.3597	4.31858e-35	isBug.cat(0.2,1]	1583	aftD	1.0662	34.3647	56.1547	22	107	282649	286851	4203
aglA	-7.38955	0.00641724	-1151.52	0	(Intercept)	1583	aglA	0.000617672	307	71.3734	33	114	2773566	2775204	1639
aglA	-0.0181562	0.00875081	-2.07481	0.0380046	isBug.cat(0.01,0.05]	1583	aglA	0.982008	1.42016	71.3734	33	114	2773566	2775204	1639
aglA	0.0765697	0.0094059	8.1406	3.93328e-16	isBug.cat(0.05,0.2]	1583	aglA	1.07958	15.4052	71.3734	33	114	2773566	2775204	1639
aglA	0.129729	0.00897433	14.4555	2.31279e-47	isBug.cat(0.2,1]	1583	aglA	1.13852	46.6359	71.3734	33	114	2773566	2775204	1639
agpS	-7.43848	0.00624001	-1192.06	0	(Intercept)	1583	agpS	0.000588178	307	72.2925	25	103	3475379	3476961	1583
agpS	0.0328841	0.00839852	3.91547	9.023e-05	isBug.cat(0.01,0.05]	1583	agpS	1.03343	4.04465	72.2925	25	103	3475379	3476961	1583
agpS	0.0948554	0.00910363	10.4195	2.01981e-25	isBug.cat(0.05,0.2]	1583	agpS	1.0995	24.6947	72.2925	25	103	3475379	3476961	1583
agpS	0.101337	0.00876319	11.564	6.27267e-31	isBug.cat(0.2,1]	1583	agpS	1.10665	30.2025	72.2925	25	103	3475379	3476961	1583
ahpC	-6.41977	0.0059238	-1083.72	0	(Intercept)	1583	ahpC	0.00162904	307	82.5136	39	117	2726193	2726780	588
ahpC	-0.0266921	0.00810674	-3.29258	0.00099271	isBug.cat(0.01,0.05]	1583	ahpC	0.973661	3.00318	82.5136	39	117	2726193	2726780	588
ahpC	-0.00551914	0.00890407	-0.619845	0.53536	isBug.cat(0.05,0.2]	1583	ahpC	0.994496	0.271354	82.5136	39	117	2726193	2726780	588
ahpC	0.110275	0.00839947	13.1288	2.25123e-39	isBug.cat(0.2,1]	1583	ahpC	1.11659	38.6476	82.5136	39	117	2726193	2726780	588
ahpD	-7.733	0.0116674	-662.788	0	(Intercept)	1583	ahpD	0.000438129	307	90.3648	66	114	2726806	2727334	529
ahpD	-0.0189732	0.0159407	-1.19023	0.233955	isBug.cat(0.01,0.05]	1583	ahpD	0.981206	0.630868	90.3648	66	114	2726806	2727334	529
ahpD	0.106918	0.0169566	6.30538	2.87487e-10	isBug.cat(0.05,0.2]	1583	ahpD	1.11284	9.54138	90.3648	66	114	2726806	2727334	529
ahpD	-0.000160401	0.0169204	-0.00947976	0.992436	isBug.cat(0.2,1]	1583	ahpD	0.99984	0.00329733	90.3648	66	114	2726806	2727334	529
ahpE	-7.59901	0.012742	-596.374	0	(Intercept)	1583	ahpE	0.000500946	307	78.0913	54	104	2510715	2511174	460
ahpE	-0.00939821	0.0173491	-0.541711	0.588018	isBug.cat(0.01,0.05]	1583	ahpE	0.990646	0.23061	78.0913	54	104	2510715	2511174	460
ahpE	0.0539245	0.0188528	2.8603	0.00423245	isBug.cat(0.05,0.2]	1583	ahpE	1.0554	2.37341	78.0913	54	104	2510715	2511174	460
ahpE	0.00936882	0.0184738	0.507142	0.612055	isBug.cat(0.2,1]	1583	ahpE	1.00941	0.213209	78.0913	54	104	2510715	2511174	460
alaS	-7.44895	0.00495991	-1501.83	0	(Intercept)	1583	alaS	0.000582055	307	72.2539	38	110	2873772	2876485	2714
alaS	-0.0931067	0.00687671	-13.5394	9.15169e-42	isBug.cat(0.01,0.05]	1583	alaS	0.911096	41.0385	72.2539	38	110	2873772	2876485	2714
alaS	0.0173528	0.00738855	2.34861	0.0188436	isBug.cat(0.05,0.2]	1583	alaS	1.0175	1.72484	72.2539	38	110	2873772	2876485	2714
alaS	0.05486	0.00711329	7.71232	1.23548e-14	isBug.cat(0.2,1]	1583	alaS	1.05639	13.9082	72.2539	38	110	2873772	2876485	2714
alaT	-7.76148	0.0299342	-259.285	0	(Intercept)	1583	alaT	0.000425826	307	92.7671	74	117	11112	11184	73
alaT	-0.108681	0.041611	-2.61182	0.00900617	isBug.cat(0.01,0.05]	1583	alaT	0.897017	2.04546	92.7671	74	117	11112	11184	73
alaT	0.0431285	0.0443219	0.973073	0.330517	isBug.cat(0.05,0.2]	1583	alaT	1.04407	0.480806	92.7671	74	117	11112	11184	73
alaT	0.178365	0.0413329	4.31533	1.59361e-05	isBug.cat(0.2,1]	1583	alaT	1.19526	4.79762	92.7671	74	117	11112	11184	73
alaU	-7.74192	0.0302744	-255.725	0	(Intercept)	1583	alaU	0.000434236	307	95.6575	81	107	3431840	3431912	73
alaU	0.010988	0.0410143	0.267906	0.788772	isBug.cat(0.01,0.05]	1583	alaU	1.01105	0.103049	95.6575	81	107	3431840	3431912	73
alaU	0.16447	0.0435204	3.77915	0.000157365	isBug.cat(0.05,0.2]	1583	alaU	1.17877	3.80309	95.6575	81	107	3431840	3431912	73
alaU	0.260879	0.0410217	6.35953	2.02371e-10	isBug.cat(0.2,1]	1583	alaU	1.29807	9.69385	95.6575	81	107	3431840	3431912	73
alaV	-7.82617	0.0325818	-240.201	0	(Intercept)	1583	alaV	0.000399151	307	94.6712	83	108	1113511	1113583	73
alaV	-0.00551112	0.044309	-0.124379	0.901015	isBug.cat(0.01,0.05]	1583	alaV	0.994504	0.045268	94.6712	83	108	1113511	1113583	73
alaV	0.29078	0.0452846	6.42117	1.35233e-10	isBug.cat(0.05,0.2]	1583	alaV	1.33747	9.86892	94.6712	83	108	1113511	1113583	73
alaV	0.783	0.0398413	19.653	5.45242e-86	isBug.cat(0.2,1]	1583	alaV	2.18803	85.2634	94.6712	83	108	1113511	1113583	73
ald	-7.44466	0.00732285	-1016.63	0	(Intercept)	1583	ald	0.000584558	307	76.2231	52	98	3086820	3087935	1116
ald	-0.0465297	0.0100695	-4.62085	3.82165e-06	isBug.cat(0.01,0.05]	1583	ald	0.954536	5.41775	76.2231	52	98	3086820	3087935	1116
ald	0.0668255	0.0107972	6.18917	6.04823e-10	isBug.cat(0.05,0.2]	1583	ald	1.06911	9.21837	76.2231	52	98	3086820	3087935	1116
ald	0.0412113	0.0104943	3.92702	8.60047e-05	isBug.cat(0.2,1]	1583	ald	1.04207	4.06548	76.2231	52	98	3086820	3087935	1116
aldA	-7.23933	0.00622367	-1163.19	0	(Intercept)	1583	aldA	0.000717795	307	63.4884	20	106	860912	862381	1470
aldA	-0.0904094	0.00865829	-10.442	1.59493e-25	isBug.cat(0.01,0.05]	1583	aldA	0.913557	24.7973	63.4884	20	106	860912	862381	1470
aldA	0.0519925	0.00919996	5.65139	1.5916e-08	isBug.cat(0.05,0.2]	1583	aldA	1.05337	7.79817	63.4884	20	106	860912	862381	1470
aldA	0.0327073	0.00893319	3.66132	0.000250916	isBug.cat(0.2,1]	1583	aldA	1.03325	3.60047	63.4884	20	106	860912	862381	1470
aldC	-7.10715	0.00618097	-1149.84	0	(Intercept)	1583	aldC	0.000819224	307	69.6414	32	98	3169361	3170718	1358
aldC	-0.00830365	0.00840509	-0.987931	0.323187	isBug.cat(0.01,0.05]	1583	aldC	0.991731	0.490547	69.6414	32	98	3169361	3170718	1358
aldC	0.0647593	0.00908799	7.12581	1.03473e-12	isBug.cat(0.05,0.2]	1583	aldC	1.0669	11.9852	69.6414	32	98	3169361	3170718	1358
aldC	0.0706909	0.00875447	8.07483	6.75696e-16	isBug.cat(0.2,1]	1583	aldC	1.07325	15.1702	69.6414	32	98	3169361	3170718	1358
alkA	-7.52377	0.00704346	-1068.19	0	(Intercept)	1583	alkA	0.000540093	307	74.5922	41	142	1477633	1479118	1486
alkA	0.0276006	0.00949674	2.90632	0.00365702	isBug.cat(0.01,0.05]	1583	alkA	1.02799	2.43687	74.5922	41	142	1477633	1479118	1486
alkA	0.0972573	0.0102865	9.45489	3.23356e-21	isBug.cat(0.05,0.2]	1583	alkA	1.10214	20.4903	74.5922	41	142	1477633	1479118	1486
alkA	0.101422	0.00994499	10.1983	2.01741e-24	isBug.cat(0.2,1]	1583	alkA	1.10674	23.6952	74.5922	41	142	1477633	1479118	1486
alkB	-6.78926	0.00478162	-1419.87	0	(Intercept)	1583	alkB	0.0011258	307	84.2522	38	117	3630740	3631988	1249
alkB	-0.0387375	0.0065285	-5.9336	2.96371e-09	isBug.cat(0.01,0.05]	1583	alkB	0.962003	8.52816	84.2522	38	117	3630740	3631988	1249
alkB	0.00467789	0.00714412	0.654789	0.512604	isBug.cat(0.05,0.2]	1583	alkB	1.00469	0.290218	84.2522	38	117	3630740	3631988	1249
alkB	0.0608665	0.006827	8.91556	4.85369e-19	isBug.cat(0.2,1]	1583	alkB	1.06276	18.3139	84.2522	38	117	3630740	3631988	1249
alr	-7.65006	0.00736329	-1038.95	0	(Intercept)	1583	alr	0.000476014	307	90.1866	60	127	3840199	3841420	1222
alr	-0.0118197	0.0100376	-1.17755	0.238978	isBug.cat(0.01,0.05]	1583	alr	0.98825	0.621642	90.1866	60	127	3840199	3841420	1222
alr	0.126257	0.0106664	11.8369	2.51634e-32	isBug.cat(0.05,0.2]	1583	alr	1.13457	31.5992	90.1866	60	127	3840199	3841420	1222
alr	0.0722641	0.0104441	6.91916	4.54339e-12	isBug.cat(0.2,1]	1583	alr	1.07494	11.3426	90.1866	60	127	3840199	3841420	1222
amiA1	-7.56217	0.00777999	-972.002	0	(Intercept)	1583	amiA1	0.000519745	307	78.9399	48	120	3691639	3692803	1165
amiA1	-0.0112605	0.0106314	-1.05918	0.28952	isBug.cat(0.01,0.05]	1583	amiA1	0.988803	0.538321	78.9399	48	120	3691639	3692803	1165
amiA1	0.0996908	0.0113925	8.75057	2.12283e-18	isBug.cat(0.05,0.2]	1583	amiA1	1.10483	17.6731	78.9399	48	120	3691639	3692803	1165
amiA1	0.0589148	0.0110944	5.3103	1.09446e-07	isBug.cat(0.2,1]	1583	amiA1	1.06068	6.9608	78.9399	48	120	3691639	3692803	1165
amiA2	-7.17419	0.006073	-1181.33	0	(Intercept)	1583	amiA2	0.000766104	307	70.0517	17	120	2644320	2645769	1450
amiA2	-0.00528098	0.00826248	-0.639151	0.522724	isBug.cat(0.01,0.05]	1583	amiA2	0.994733	0.281727	70.0517	17	120	2644320	2645769	1450
amiA2	0.0830154	0.00889403	9.33383	1.02111e-20	isBug.cat(0.05,0.2]	1583	amiA2	1.08656	19.9909	70.0517	17	120	2644320	2645769	1450
amiA2	0.109759	0.00851941	12.8834	5.58479e-38	isBug.cat(0.2,1]	1583	amiA2	1.11601	37.253	70.0517	17	120	2644320	2645769	1450
amiB1	-7.48728	0.00794074	-942.894	0	(Intercept)	1583	amiB1	0.000560167	307	61.0559	37	84	3692810	3693989	1180
amiB1	-0.00812115	0.0108191	-0.750629	0.452876	isBug.cat(0.01,0.05]	1583	amiB1	0.991912	0.344021	61.0559	37	84	3692810	3693989	1180
amiB1	0.0852207	0.0116293	7.32811	2.33426e-13	isBug.cat(0.05,0.2]	1583	amiB1	1.08896	12.6319	61.0559	37	84	3692810	3693989	1180
amiB1	0.0733136	0.0111989	6.54651	5.88966e-11	isBug.cat(0.2,1]	1583	amiB1	1.07607	10.2299	61.0559	37	84	3692810	3693989	1180
amiB2	-7.35547	0.00706683	-1040.84	0	(Intercept)	1581	amiB2	0.000639089	307	61.2678	41	80	1410431	1411819	1389
amiB2	-0.00347148	0.00961828	-0.360926	0.718155	isBug.cat(0.01,0.05]	1581	amiB2	0.996535	0.143782	61.2678	41	80	1410431	1411819	1389
amiB2	0.0983173	0.0103378	9.51042	1.89894e-21	isBug.cat(0.05,0.2]	1581	amiB2	1.10331	20.7215	61.2678	41	80	1410431	1411819	1389
amiB2	0.0821865	0.00998059	8.23464	1.80103e-16	isBug.cat(0.2,1]	1581	amiB2	1.08566	15.7445	61.2678	41	80	1410431	1411819	1389
amiC	-7.35183	0.00643077	-1143.23	0	(Intercept)	1583	amiC	0.000641416	307	73.9789	48	103	3196864	3198285	1422
amiC	-0.00423865	0.00873605	-0.485191	0.627541	isBug.cat(0.01,0.05]	1583	amiC	0.99577	0.202358	73.9789	48	103	3196864	3198285	1422
amiC	0.0626505	0.00947527	6.612	3.79169e-11	isBug.cat(0.05,0.2]	1583	amiC	1.06465	10.4212	73.9789	48	103	3196864	3198285	1422
amiC	0.0849731	0.0090974	9.34037	9.59944e-21	isBug.cat(0.2,1]	1583	amiC	1.08869	20.0178	73.9789	48	103	3196864	3198285	1422
amiD	-7.07604	0.00637033	-1110.78	0	(Intercept)	1582	amiD	0.00084511	307	56.8298	18	94	3788621	3790048	1428
amiD	0.00433174	0.00863028	0.501924	0.615721	isBug.cat(0.01,0.05]	1582	amiD	1.00434	0.210616	56.8298	18	94	3788621	3790048	1428
amiD	0.0471839	0.00938354	5.02837	4.94668e-07	isBug.cat(0.05,0.2]	1582	amiD	1.04831	6.30569	56.8298	18	94	3788621	3790048	1428
amiD	0.0985863	0.00897777	10.9812	4.70843e-28	isBug.cat(0.2,1]	1582	amiD	1.10361	27.3271	56.8298	18	94	3788621	3790048	1428
amt	-7.13027	0.00572194	-1246.13	0	(Intercept)	1583	amt	0.000800503	307	72.2379	37	110	3231078	3232506	1429
amt	-0.0179601	0.00782122	-2.29634	0.0216567	isBug.cat(0.01,0.05]	1583	amt	0.9822	1.66441	72.2379	37	110	3231078	3232506	1429
amt	0.0218622	0.00851508	2.56747	0.0102445	isBug.cat(0.05,0.2]	1583	amt	1.0221	1.98951	72.2379	37	110	3231078	3232506	1429
amt	0.0699448	0.00813476	8.59827	8.09254e-18	isBug.cat(0.2,1]	1583	amt	1.07245	17.0919	72.2379	37	110	3231078	3232506	1429
ansA	-7.41566	0.00865646	-856.662	0	(Intercept)	1583	ansA	0.000601758	307	64.8623	34	109	1741249	1742192	944
ansA	0.0290779	0.0117002	2.48524	0.0129464	isBug.cat(0.01,0.05]	1583	ansA	1.0295	1.88785	64.8623	34	109	1741249	1742192	944
ansA	0.109561	0.0126063	8.69097	3.59358e-18	isBug.cat(0.05,0.2]	1583	ansA	1.11579	17.4445	64.8623	34	109	1741249	1742192	944
ansA	0.10673	0.0121687	8.77088	1.77274e-18	isBug.cat(0.2,1]	1583	ansA	1.11263	17.7514	64.8623	34	109	1741249	1742192	944
ansP1	-7.29862	0.00581385	-1255.38	0	(Intercept)	1583	ansP1	0.000676475	307	81.2602	43	114	2388616	2390083	1468
ansP1	0.0160284	0.00787381	2.03566	0.0417844	isBug.cat(0.01,0.05]	1583	ansP1	1.01616	1.37899	81.2602	43	114	2388616	2390083	1468
ansP1	0.122139	0.00843095	14.487	1.46306e-47	isBug.cat(0.05,0.2]	1583	ansP1	1.12991	46.8347	81.2602	43	114	2388616	2390083	1468
ansP1	0.109186	0.00819789	13.3188	1.79875e-40	isBug.cat(0.2,1]	1583	ansP1	1.11537	39.745	81.2602	43	114	2388616	2390083	1468
ansP2	-6.93526	0.00485878	-1427.37	0	(Intercept)	1583	ansP2	0.000972866	307	66.2575	13	130	415502	416965	1464
ansP2	-0.0189768	0.00663429	-2.86041	0.00423087	isBug.cat(0.01,0.05]	1583	ansP2	0.981202	2.37357	66.2575	13	130	415502	416965	1464
ansP2	0.0229584	0.00723636	3.17264	0.00151058	isBug.cat(0.05,0.2]	1583	ansP2	1.02322	2.82086	66.2575	13	130	415502	416965	1464
ansP2	0.139279	0.00681052	20.4506	5.93391e-93	isBug.cat(0.2,1]	1583	ansP2	1.14944	92.2267	66.2575	13	130	415502	416965	1464
aofH	-7.2187	0.0064309	-1122.5	0	(Intercept)	1583	aofH	0.000732751	307	68.8425	37	95	3538505	3539844	1340
aofH	0.0131735	0.0087109	1.5123	0.130457	isBug.cat(0.01,0.05]	1583	aofH	1.01326	0.884533	68.8425	37	95	3538505	3539844	1340
aofH	0.045841	0.00950184	4.82444	1.40398e-06	isBug.cat(0.05,0.2]	1583	aofH	1.04691	5.85264	68.8425	37	95	3538505	3539844	1340
aofH	0.0819376	0.00906428	9.03962	1.57219e-19	isBug.cat(0.2,1]	1583	aofH	1.08539	18.8035	68.8425	37	95	3538505	3539844	1340
apa	-7.27267	0.00868351	-837.527	0	(Intercept)	1583	apa	0.000694254	307	49.3937	16	88	2107736	2108713	978
apa	-0.0267663	0.0118736	-2.25428	0.0241785	isBug.cat(0.01,0.05]	1583	apa	0.973589	1.61657	49.3937	16	88	2107736	2108713	978
apa	0.0363394	0.012855	2.82687	0.00470051	isBug.cat(0.05,0.2]	1583	apa	1.03701	2.32785	49.3937	16	88	2107736	2108713	978
apa	0.0750571	0.0122679	6.11818	9.46516e-10	isBug.cat(0.2,1]	1583	apa	1.07795	9.02387	49.3937	16	88	2107736	2108713	978
aprB	-5.85213	0.0109122	-536.293	0	(Intercept)	1583	aprB	0.00287377	307	41.303	27	59	2692551	2692715	165
aprB	0.0293006	0.0146663	1.99782	0.0457362	isBug.cat(0.01,0.05]	1583	aprB	1.02973	1.33974	41.303	27	59	2692551	2692715	165
aprB	-0.0282863	0.0163848	-1.72637	0.0842807	isBug.cat(0.05,0.2]	1583	aprB	0.97211	1.07427	41.303	27	59	2692551	2692715	165
aprB	0.0364476	0.0154543	2.35841	0.0183533	isBug.cat(0.2,1]	1583	aprB	1.03712	1.73629	41.303	27	59	2692551	2692715	165
apt	-7.45631	0.01061	-702.76	0	(Intercept)	1583	apt	0.000577785	307	66.3467	46	83	2910229	2910900	672
apt	0.0206238	0.0143253	1.43967	0.14996	isBug.cat(0.01,0.05]	1583	apt	1.02084	0.824025	66.3467	46	83	2910229	2910900	672
apt	0.10673	0.0154279	6.91799	4.58088e-12	isBug.cat(0.05,0.2]	1583	apt	1.11263	11.3391	66.3467	46	83	2910229	2910900	672
apt	0.130318	0.0148338	8.78521	1.56078e-18	isBug.cat(0.2,1]	1583	apt	1.13919	17.8067	66.3467	46	83	2910229	2910900	672
arcA	-7.43928	0.00670474	-1109.56	0	(Intercept)	1583	arcA	0.000587706	307	84.7783	53	119	1117185	1118393	1209
arcA	-0.0408565	0.00919935	-4.44124	8.94414e-06	isBug.cat(0.01,0.05]	1583	arcA	0.959967	5.04846	84.7783	53	119	1117185	1118393	1209
arcA	0.047687	0.00993838	4.79826	1.60047e-06	isBug.cat(0.05,0.2]	1583	arcA	1.04884	5.79575	84.7783	53	119	1117185	1118393	1209
arcA	0.0370037	0.00959357	3.85714	0.000114722	isBug.cat(0.2,1]	1583	arcA	1.0377	3.94035	84.7783	53	119	1117185	1118393	1209
arfA	-7.46665	0.00782755	-953.894	0	(Intercept)	1583	arfA	0.000571842	307	77.3598	44	107	1002812	1003792	981
arfA	0.0235094	0.0106204	2.21361	0.0268559	isBug.cat(0.01,0.05]	1583	arfA	1.02379	1.57096	77.3598	44	107	1002812	1003792	981
arfA	0.11126	0.011429	9.73489	2.14048e-22	isBug.cat(0.05,0.2]	1583	arfA	1.11769	21.6695	77.3598	44	107	1002812	1003792	981
arfA	0.095072	0.0111219	8.5482	1.25024e-17	isBug.cat(0.2,1]	1583	arfA	1.09974	16.903	77.3598	44	107	1002812	1003792	981
arfB	-7.65664	0.0205847	-371.958	0	(Intercept)	1583	arfB	0.000472895	307	96.543	76	116	1003805	1003955	151
arfB	-0.0311773	0.0282091	-1.10522	0.269064	isBug.cat(0.01,0.05]	1583	arfB	0.969304	0.570145	96.543	76	116	1003805	1003955	151
arfB	0.0863494	0.0302671	2.85291	0.00433206	isBug.cat(0.05,0.2]	1583	arfB	1.09019	2.36331	96.543	76	116	1003805	1003955	151
arfB	0.0898612	0.0291639	3.08125	0.00206134	isBug.cat(0.2,1]	1583	arfB	1.09402	2.68585	96.543	76	116	1003805	1003955	151
arfC	-7.3057	0.0116334	-627.994	0	(Intercept)	1583	arfC	0.000671697	307	47.8593	27	84	1003959	1004484	526
arfC	0.0555274	0.0155785	3.56437	0.000364736	isBug.cat(0.01,0.05]	1583	arfC	1.0571	3.43802	47.8593	27	84	1003959	1004484	526
arfC	0.146294	0.0166999	8.76015	1.94985e-18	isBug.cat(0.05,0.2]	1583	arfC	1.15754	17.71	47.8593	27	84	1003959	1004484	526
arfC	0.141065	0.0161963	8.70972	3.04615e-18	isBug.cat(0.2,1]	1583	arfC	1.1515	17.5162	47.8593	27	84	1003959	1004484	526
argA	-7.48459	0.0108388	-690.536	0	(Intercept)	1583	argA	0.000561674	307	79.4495	54	105	3059262	3059786	525
argA	-0.0621794	0.0149594	-4.15656	3.23081e-05	isBug.cat(0.01,0.05]	1583	argA	0.939714	4.49069	79.4495	54	105	3059262	3059786	525
argA	0.072927	0.0159442	4.57389	4.78748e-06	isBug.cat(0.05,0.2]	1583	argA	1.07565	5.31989	79.4495	54	105	3059262	3059786	525
argA	0.041281	0.0155418	2.65613	0.00790431	isBug.cat(0.2,1]	1583	argA	1.04214	2.10214	79.4495	54	105	3059262	3059786	525
argB	-6.77862	0.00693825	-976.993	0	(Intercept)	1583	argB	0.00113784	307	54.5634	27	81	1867847	1868721	875
argB	-0.0888194	0.00959613	-9.25575	2.1273e-20	isBug.cat(0.01,0.05]	1583	argB	0.915011	19.6722	54.5634	27	81	1867847	1868721	875
argB	-0.0249471	0.0104533	-2.38653	0.0170082	isBug.cat(0.05,0.2]	1583	argB	0.975361	1.76934	54.5634	27	81	1867847	1868721	875
argB	0.0446621	0.00984394	4.53702	5.70557e-06	isBug.cat(0.2,1]	1583	argB	1.04567	5.2437	54.5634	27	81	1867847	1868721	875
argC	-7.13451	0.00760307	-938.372	0	(Intercept)	1583	argC	0.000797117	307	50.6812	26	73	1865576	1866629	1054
argC	-0.0504733	0.0104328	-4.83795	1.31182e-06	isBug.cat(0.01,0.05]	1583	argC	0.950779	5.88213	50.6812	26	73	1865576	1866629	1054
argC	0.0199036	0.0112784	1.76475	0.0776063	isBug.cat(0.05,0.2]	1583	argC	1.0201	1.1101	50.6812	26	73	1865576	1866629	1054
argC	0.0372296	0.0107638	3.45879	0.000542609	isBug.cat(0.2,1]	1583	argC	1.03793	3.26551	50.6812	26	73	1865576	1866629	1054
argD	-7.34326	0.00790586	-928.838	0	(Intercept)	1583	argD	0.000646936	307	55.7192	34	91	1868728	1869920	1193
argD	-0.141768	0.0110849	-12.7893	1.8808e-37	isBug.cat(0.01,0.05]	1583	argD	0.867822	36.7257	55.7192	34	91	1868728	1869920	1193
argD	-0.0560224	0.0119987	-4.66905	3.02599e-06	isBug.cat(0.05,0.2]	1583	argD	0.945518	5.51913	55.7192	34	91	1868728	1869920	1193
argD	-0.0437906	0.011441	-3.8275	0.00012945	isBug.cat(0.2,1]	1583	argD	0.957154	3.8879	55.7192	34	91	1868728	1869920	1193
argF	-7.4022	0.00891645	-830.173	0	(Intercept)	1583	argF	0.000609909	307	57.7484	34	94	1869927	1870840	914
argF	-0.0496621	0.0122221	-4.06331	4.8382e-05	isBug.cat(0.01,0.05]	1583	argF	0.951551	4.31532	57.7484	34	94	1869927	1870840	914
argF	0.0597175	0.0131132	4.55398	5.26398e-06	isBug.cat(0.05,0.2]	1583	argF	1.06154	5.27869	57.7484	34	94	1869927	1870840	914
argF	0.0913174	0.0124735	7.3209	2.46319e-13	isBug.cat(0.2,1]	1583	argF	1.09562	12.6085	57.7484	34	94	1869927	1870840	914
argG	-7.03926	0.00613617	-1147.17	0	(Intercept)	1583	argG	0.000876779	307	63.3292	36	89	1871363	1872559	1197
argG	-0.118435	0.00856664	-13.8252	1.79689e-43	isBug.cat(0.01,0.05]	1583	argG	0.888309	42.7455	63.3292	36	89	1871363	1872559	1197
argG	-0.059586	0.00934028	-6.37947	1.77706e-10	isBug.cat(0.05,0.2]	1583	argG	0.942154	9.7503	63.3292	36	89	1871363	1872559	1197
argG	0.236552	0.00831341	28.4543	4.31634e-178	isBug.cat(0.2,1]	1583	argG	1.26687	177.365	63.3292	36	89	1871363	1872559	1197
argH	-7.35047	0.00702388	-1046.5	0	(Intercept)	1583	argH	0.000642293	307	63.0814	38	94	1872639	1874051	1413
argH	-0.091309	0.00974685	-9.36806	7.38771e-21	isBug.cat(0.01,0.05]	1583	argH	0.912736	20.1315	63.0814	38	94	1872639	1874051	1413
argH	-0.00745759	0.0105551	-0.706536	0.479855	isBug.cat(0.05,0.2]	1583	argH	0.99257	0.31889	63.0814	38	94	1872639	1874051	1413
argH	0.259675	0.00947227	27.4143	1.85455e-165	isBug.cat(0.2,1]	1583	argH	1.29651	164.732	63.0814	38	94	1872639	1874051	1413
argJ	-7.27453	0.00722813	-1006.42	0	(Intercept)	1583	argJ	0.000692963	307	50.4564	23	90	1866636	1867840	1205
argJ	-0.0887666	0.0100167	-8.86187	7.86861e-19	isBug.cat(0.01,0.05]	1583	argJ	0.915059	18.1041	50.4564	23	90	1866636	1867840	1205
argJ	-0.0266305	0.0108768	-2.44838	0.0143499	isBug.cat(0.05,0.2]	1583	argJ	0.973721	1.84315	50.4564	23	90	1866636	1867840	1205
argJ	-0.00676167	0.0103376	-0.654083	0.513058	isBug.cat(0.2,1]	1583	argJ	0.993261	0.289833	50.4564	23	90	1866636	1867840	1205
argR	-7.36729	0.011825	-623.025	0	(Intercept)	1583	argR	0.000631578	307	55.7067	42	75	1870847	1871354	508
argR	-0.0514723	0.0162616	-3.16527	0.0015494	isBug.cat(0.01,0.05]	1583	argR	0.94983	2.80984	55.7067	42	75	1870847	1871354	508
argR	0.00021583	0.0176627	0.0122195	0.99025	isBug.cat(0.05,0.2]	1583	argR	1.00022	0.00425494	55.7067	42	75	1870847	1871354	508
argR	0.00903007	0.0168778	0.535026	0.592632	isBug.cat(0.2,1]	1583	argR	1.00907	0.227215	55.7067	42	75	1870847	1871354	508
argS	-7.41469	0.00590875	-1254.86	0	(Intercept)	1583	argS	0.00060234	307	82.503	37	111	1446379	1448026	1648
argS	-0.0988558	0.00822273	-12.0223	2.71453e-33	isBug.cat(0.01,0.05]	1583	argS	0.905873	32.5663	82.503	37	111	1446379	1448026	1648
argS	0.0402141	0.00876284	4.58916	4.45024e-06	isBug.cat(0.05,0.2]	1583	argS	1.04103	5.35162	82.503	37	111	1446379	1448026	1648
argS	0.227622	0.00808635	28.1489	2.46911e-174	isBug.cat(0.2,1]	1583	argS	1.25561	173.607	82.503	37	111	1446379	1448026	1648
argT	-7.54576	0.0258977	-291.368	0	(Intercept)	1583	argT	0.000528346	307	96.7671	87	110	1025321	1025393	73
argT	-0.103982	0.0361612	-2.8755	0.00403388	isBug.cat(0.01,0.05]	1583	argT	0.901242	2.39428	96.7671	87	110	1025321	1025393	73
argT	0.0910268	0.0379697	2.39735	0.0165141	isBug.cat(0.05,0.2]	1583	argT	1.0953	1.78215	96.7671	87	110	1025321	1025393	73
argT	0.501298	0.0334623	14.981	9.77452e-51	isBug.cat(0.2,1]	1583	argT	1.65086	50.0099	96.7671	87	110	1025321	1025393	73
argU	-7.75288	0.0297088	-260.963	0	(Intercept)	1583	argU	0.000429502	307	101.932	91	111	4216865	4216937	73
argU	0.00969783	0.0404219	0.239915	0.810396	isBug.cat(0.01,0.05]	1583	argU	1.00975	0.0913028	101.932	91	111	4216865	4216937	73
argU	0.164392	0.0427946	3.84141	0.000122329	isBug.cat(0.05,0.2]	1583	argU	1.17868	3.91247	101.932	91	111	4216865	4216937	73
argU	0.845817	0.0359274	23.5424	1.50126e-122	isBug.cat(0.2,1]	1583	argU	2.32988	121.824	101.932	91	111	4216865	4216937	73
argV	-7.70039	0.0287361	-267.969	0	(Intercept)	1583	argV	0.000452651	307	105.74	92	124	1446193	1446265	73
argV	0.029	0.0388196	0.747044	0.455037	isBug.cat(0.01,0.05]	1583	argV	1.02942	0.341953	105.74	92	124	1446193	1446265	73
argV	0.229692	0.0406642	5.64851	1.61846e-08	isBug.cat(0.05,0.2]	1583	argV	1.25821	7.7909	105.74	92	124	1446193	1446265	73
argV	0.27917	0.0387839	7.1981	6.10558e-13	isBug.cat(0.2,1]	1583	argV	1.32203	12.2143	105.74	92	124	1446193	1446265	73
argW	-7.32098	0.0235245	-311.206	0	(Intercept)	1583	argW	0.000661511	307	91.027	82	99	2794176	2794249	74
argW	-0.057392	0.032395	-1.77163	0.0764558	isBug.cat(0.01,0.05]	1583	argW	0.944224	1.11659	91.027	82	99	2794176	2794249	74
argW	0.135824	0.0340563	3.98823	6.65689e-05	isBug.cat(0.05,0.2]	1583	argW	1.14548	4.17673	91.027	82	99	2794176	2794249	74
argW	0.351029	0.0312305	11.2399	2.5955e-29	isBug.cat(0.2,1]	1583	argW	1.42053	28.5858	91.027	82	99	2794176	2794249	74
aroA	-7.44406	0.00793449	-938.19	0	(Intercept)	1583	aroA	0.000584906	307	56.9896	17	95	3603377	3604724	1348
aroA	0.0387547	0.0106891	3.62564	0.000288244	isBug.cat(0.01,0.05]	1583	aroA	1.03952	3.54024	56.9896	17	95	3603377	3604724	1348
aroA	0.115881	0.0115252	10.0546	8.76948e-24	isBug.cat(0.05,0.2]	1583	aroA	1.12286	23.057	56.9896	17	95	3603377	3604724	1348
aroA	0.128489	0.0110483	11.6298	2.90796e-31	isBug.cat(0.2,1]	1583	aroA	1.13711	30.5364	56.9896	17	95	3603377	3604724	1348
aroB	-7.27045	0.00812441	-894.889	0	(Intercept)	1583	aroB	0.0006958	307	54.7034	37	87	2861593	2862671	1079
aroB	-0.0894533	0.0112478	-7.95296	1.82106e-15	isBug.cat(0.01,0.05]	1583	aroB	0.914431	14.7397	54.7034	37	87	2861593	2862671	1079
aroB	0.023117	0.012068	1.91556	0.0554207	isBug.cat(0.05,0.2]	1583	aroB	1.02339	1.25633	54.7034	37	87	2861593	2862671	1079
aroB	0.128393	0.0112887	11.3736	5.65904e-30	isBug.cat(0.2,1]	1583	aroB	1.137	29.2473	54.7034	37	87	2861593	2862671	1079
aroD	-7.41099	0.0121571	-609.603	0	(Intercept)	1583	aroD	0.00060457	307	77.5923	59	99	2861148	2861586	439
aroD	-0.0578344	0.0167404	-3.45477	0.000550763	isBug.cat(0.01,0.05]	1583	aroD	0.943806	3.25904	77.5923	59	99	2861148	2861586	439
aroD	0.0975146	0.0177421	5.49623	3.88006e-08	isBug.cat(0.05,0.2]	1583	aroD	1.10243	7.41116	77.5923	59	99	2861148	2861586	439
aroD	0.0957063	0.0171737	5.57284	2.50626e-08	isBug.cat(0.2,1]	1583	aroD	1.10044	7.60097	77.5923	59	99	2861148	2861586	439
aroE	-7.43266	0.0134559	-552.373	0	(Intercept)	1583	aroE	0.000591613	307	36.6807	5	71	2871206	2872010	805
aroE	-0.0796265	0.0185503	-4.29247	1.76696e-05	isBug.cat(0.01,0.05]	1583	aroE	0.923461	4.75277	36.6807	5	71	2871206	2872010	805
aroE	0.083509	0.0196218	4.25592	2.0819e-05	isBug.cat(0.05,0.2]	1583	aroE	1.08709	4.68154	36.6807	5	71	2871206	2872010	805
aroE	0.0440465	0.0193141	2.28053	0.022576	isBug.cat(0.2,1]	1583	aroE	1.04503	1.64635	36.6807	5	71	2871206	2872010	805
aroF	-6.98122	0.00684433	-1020	0	(Intercept)	1583	aroF	0.000929169	307	41.7405	13	71	2863207	2864412	1206
aroF	-0.084367	0.00944846	-8.92918	4.2918e-19	isBug.cat(0.01,0.05]	1583	aroF	0.919094	18.3674	41.7405	13	71	2863207	2864412	1206
aroF	-0.0544646	0.0103313	-5.27181	1.35086e-07	isBug.cat(0.05,0.2]	1583	aroF	0.946992	6.86939	41.7405	13	71	2863207	2864412	1206
aroF	0.11748	0.00939438	12.5054	6.97571e-36	isBug.cat(0.2,1]	1583	aroF	1.12466	35.1564	41.7405	13	71	2863207	2864412	1206
aroG	-7.44215	0.00639426	-1163.88	0	(Intercept)	1583	aroG	0.000586025	307	77.0662	39	134	2440332	2441720	1389
aroG	-0.045499	0.00878702	-5.17798	2.24305e-07	isBug.cat(0.01,0.05]	1583	aroG	0.955521	6.64916	77.0662	39	134	2440332	2441720	1389
aroG	0.0409423	0.00949865	4.31032	1.63015e-05	isBug.cat(0.05,0.2]	1583	aroG	1.04179	4.78777	77.0662	39	134	2440332	2441720	1389
aroG	0.0724109	0.00911241	7.94641	1.92002e-15	isBug.cat(0.2,1]	1583	aroG	1.0751	14.7167	77.0662	39	134	2440332	2441720	1389
aroK	-7.15909	0.0108882	-657.509	0	(Intercept)	1583	aroK	0.000777764	307	46.8764	26	74	2862678	2863203	526
aroK	-0.0475145	0.0148728	-3.19472	0.00139967	isBug.cat(0.01,0.05]	1583	aroK	0.953597	2.85397	46.8764	26	74	2862678	2863203	526
aroK	0.0139472	0.0161131	0.86558	0.38672	isBug.cat(0.05,0.2]	1583	aroK	1.01404	0.412603	46.8764	26	74	2862678	2863203	526
aroK	0.0885122	0.015136	5.84779	4.9814e-09	isBug.cat(0.2,1]	1583	aroK	1.09255	8.30265	46.8764	26	74	2862678	2863203	526
arsA	-7.15755	0.00552773	-1294.84	0	(Intercept)	1583	arsA	0.000778959	307	89.1938	57	137	3000614	3001903	1290
arsA	0.00549011	0.00750006	0.732009	0.464163	isBug.cat(0.01,0.05]	1583	arsA	1.00551	0.333329	89.1938	57	137	3000614	3001903	1290
arsA	0.103672	0.00805152	12.8761	6.13486e-38	isBug.cat(0.05,0.2]	1583	arsA	1.10924	37.2122	89.1938	57	137	3000614	3001903	1290
arsA	0.0520467	0.0079018	6.58669	4.49745e-11	isBug.cat(0.2,1]	1583	arsA	1.05342	10.347	89.1938	57	137	3000614	3001903	1290
arsB1	-7.11777	0.00570963	-1246.63	0	(Intercept)	1583	arsB1	0.000810574	307	80.7607	46	115	3001983	3003269	1287
arsB1	0.00547697	0.00774433	0.707223	0.479428	isBug.cat(0.01,0.05]	1583	arsB1	1.00549	0.319277	80.7607	46	115	3001983	3003269	1287
arsB1	0.0702939	0.00838842	8.37987	5.29862e-17	isBug.cat(0.05,0.2]	1583	arsB1	1.07282	16.2758	80.7607	46	115	3001983	3003269	1287
arsB1	0.0458984	0.0081681	5.61922	1.91816e-08	isBug.cat(0.2,1]	1583	arsB1	1.04697	7.71711	80.7607	46	115	3001983	3003269	1287
arsB2	-7.1251	0.0065928	-1080.74	0	(Intercept)	1583	arsB2	0.000804655	307	53.4179	29	71	4020142	4021383	1242
arsB2	0.00758844	0.00893387	0.849401	0.395658	isBug.cat(0.01,0.05]	1583	arsB2	1.00762	0.40268	53.4179	29	71	4020142	4021383	1242
arsB2	0.0591254	0.00970795	6.09041	1.12625e-09	isBug.cat(0.05,0.2]	1583	arsB2	1.06091	8.94837	53.4179	29	71	4020142	4021383	1242
arsB2	0.10698	0.00923168	11.5884	4.71958e-31	isBug.cat(0.2,1]	1583	arsB2	1.11291	30.3261	53.4179	29	71	4020142	4021383	1242
arsC	-6.89878	0.00508004	-1358.02	0	(Intercept)	1583	arsC	0.00100902	307	75.1843	42	108	2966915	2968406	1492
arsC	-0.122354	0.00711963	-17.1854	3.41572e-66	isBug.cat(0.01,0.05]	1583	arsC	0.884835	65.4665	75.1843	42	108	2966915	2968406	1492
arsC	-0.044575	0.00771535	-5.77744	7.58449e-09	isBug.cat(0.05,0.2]	1583	arsC	0.956404	8.12007	75.1843	42	108	2966915	2968406	1492
arsC	0.117906	0.00715303	16.4834	4.82877e-61	isBug.cat(0.2,1]	1583	arsC	1.12514	60.3162	75.1843	42	108	2966915	2968406	1492
asd	-7.30529	0.00794845	-919.083	0	(Intercept)	1583	asd	0.000671974	307	70.4262	42	99	4151180	4152216	1037
asd	-0.0884261	0.01099	-8.04602	8.55327e-16	isBug.cat(0.01,0.05]	1583	asd	0.915371	15.0679	70.4262	42	99	4151180	4152216	1037
asd	0.00892427	0.0118542	0.752837	0.451548	isBug.cat(0.05,0.2]	1583	asd	1.00896	0.345296	70.4262	42	99	4151180	4152216	1037
asd	0.212108	0.0108686	19.5157	8.07386e-85	isBug.cat(0.2,1]	1583	asd	1.23628	84.0929	70.4262	42	99	4151180	4152216	1037
ask	-7.2859	0.00655803	-1110.99	0	(Intercept)	1583	ask	0.000685131	307	72.1107	40	121	4152219	4153483	1265
ask	-0.0860298	0.0090961	-9.45788	3.14259e-21	isBug.cat(0.01,0.05]	1583	ask	0.917567	20.5027	72.1107	40	121	4152219	4153483	1265
ask	0.0308296	0.00975058	3.16183	0.00156783	isBug.cat(0.05,0.2]	1583	ask	1.03131	2.8047	72.1107	40	121	4152219	4153483	1265
ask	0.213952	0.00900901	23.7487	1.13458e-124	isBug.cat(0.2,1]	1583	ask	1.23856	123.945	72.1107	40	121	4152219	4153483	1265
asnB	-7.34529	0.00544757	-1348.36	0	(Intercept)	1583	asnB	0.000645623	307	79.0858	46	132	2464997	2466955	1959
asnB	-0.0254615	0.00745089	-3.41724	0.000632589	isBug.cat(0.01,0.05]	1583	asnB	0.97486	3.19888	79.0858	46	132	2464997	2466955	1959
asnB	0.087007	0.00797211	10.9139	9.88896e-28	isBug.cat(0.05,0.2]	1583	asnB	1.0909	27.0048	79.0858	46	132	2464997	2466955	1959
asnB	0.0747726	0.00773563	9.66599	4.20537e-22	isBug.cat(0.2,1]	1583	asnB	1.07764	21.3762	79.0858	46	132	2464997	2466955	1959
asnT	-6.9529	0.0219049	-317.413	0	(Intercept)	1583	asnT	0.000955859	307	85.7671	71	94	2619407	2619479	73
asnT	0.0818819	0.0292871	2.79583	0.00517661	isBug.cat(0.01,0.05]	1583	asnT	1.08533	2.28595	85.7671	71	94	2619407	2619479	73
asnT	0.122001	0.0317231	3.84583	0.000120147	isBug.cat(0.05,0.2]	1583	asnT	1.12976	3.92029	85.7671	71	94	2619407	2619479	73
asnT	0.299048	0.0295788	10.1102	4.97796e-24	isBug.cat(0.2,1]	1583	asnT	1.34857	23.3029	85.7671	71	94	2619407	2619479	73
aspB	-7.42019	0.00754916	-982.917	0	(Intercept)	1583	aspB	0.000599033	307	68.7111	22	99	4006205	4007329	1125
aspB	0.00492628	0.0102542	0.480419	0.63093	isBug.cat(0.01,0.05]	1583	aspB	1.00494	0.200019	68.7111	22	99	4006205	4007329	1125
aspB	0.103535	0.0110098	9.40388	5.25864e-21	isBug.cat(0.05,0.2]	1583	aspB	1.10908	20.2791	68.7111	22	99	4006205	4007329	1125
aspB	0.0631026	0.010701	5.89691	3.70365e-09	isBug.cat(0.2,1]	1583	aspB	1.06514	8.43137	68.7111	22	99	4006205	4007329	1125
aspC	-7.33177	0.00655459	-1118.57	0	(Intercept)	1583	aspC	0.000654412	307	74.2101	30	113	401873	403162	1290
aspC	-0.170032	0.00928865	-18.3054	7.50014e-75	isBug.cat(0.01,0.05]	1583	aspC	0.843638	74.1249	74.2101	30	113	401873	403162	1290
aspC	0.0193497	0.00977384	1.97975	0.047732	isBug.cat(0.05,0.2]	1583	aspC	1.01954	1.32119	74.2101	30	113	401873	403162	1290
aspC	0.111658	0.00922448	12.1045	9.99531e-34	isBug.cat(0.2,1]	1583	aspC	1.11813	33.0002	74.2101	30	113	401873	403162	1290
aspS	-7.07656	0.00557224	-1269.97	0	(Intercept)	1583	aspS	0.000844676	307	58.8967	23	97	2896013	2897803	1791
aspS	-0.117621	0.00779382	-15.0916	1.83963e-51	isBug.cat(0.01,0.05]	1583	aspS	0.889033	50.7353	58.8967	23	97	2896013	2897803	1791
aspS	0.00348729	0.00833637	0.418323	0.675711	isBug.cat(0.05,0.2]	1583	aspS	1.00349	0.170239	58.8967	23	97	2896013	2897803	1791
aspS	0.600747	0.00703405	85.4055	0	isBug.cat(0.2,1]	1583	aspS	1.82348	307	58.8967	23	97	2896013	2897803	1791
aspT	-7.4861	0.0267166	-280.204	0	(Intercept)	1583	aspT	0.000560825	307	122.635	105	135	924110	924183	74
aspT	0.0941342	0.0355292	2.64949	0.00806135	isBug.cat(0.01,0.05]	1583	aspT	1.09871	2.09359	122.635	105	135	924110	924183	74
aspT	0.237534	0.037617	6.31455	2.70946e-10	isBug.cat(0.05,0.2]	1583	aspT	1.26812	9.56712	122.635	105	135	924110	924183	74
aspT	1.00315	0.0314201	31.927	1.12723e-223	isBug.cat(0.2,1]	1583	aspT	2.72686	222.948	122.635	105	135	924110	924183	74
atpA	-7.28752	0.00573417	-1270.89	0	(Intercept)	1583	atpA	0.000684023	307	73.9121	33	116	1463228	1464877	1650
atpA	-0.103691	0.00797702	-12.9987	1.24463e-38	isBug.cat(0.01,0.05]	1583	atpA	0.901504	37.905	73.9121	33	116	1463228	1464877	1650
atpA	0.120362	0.00833129	14.447	2.61714e-47	isBug.cat(0.05,0.2]	1583	atpA	1.12791	46.5822	73.9121	33	116	1463228	1464877	1650
atpA	0.921726	0.00688366	133.901	0	isBug.cat(0.2,1]	1583	atpA	2.51362	307	73.9121	33	116	1463228	1464877	1650
atpB	-7.57466	0.00964913	-785.01	0	(Intercept)	1583	atpB	0.000513296	307	70.1237	51	93	1460253	1460996	744
atpB	-0.0757939	0.0133366	-5.68315	1.32233e-08	isBug.cat(0.01,0.05]	1583	atpB	0.927007	7.87866	70.1237	51	93	1460253	1460996	744
atpB	0.0483069	0.0142543	3.38894	0.000701644	isBug.cat(0.05,0.2]	1583	atpB	1.04949	3.15388	70.1237	51	93	1460253	1460996	744
atpB	0.0145809	0.0140108	1.04069	0.29802	isBug.cat(0.2,1]	1583	atpB	1.01469	0.525755	70.1237	51	93	1460253	1460996	744
atpC	-5.78945	0.00704428	-821.866	0	(Intercept)	1583	atpC	0.00305966	307	50.9399	27	68	1467315	1467680	366
atpC	-0.0242906	0.00962224	-2.52442	0.011589	isBug.cat(0.01,0.05]	1583	atpC	0.976002	1.93595	50.9399	27	68	1467315	1467680	366
atpC	-0.0478286	0.0106691	-4.48291	7.36328e-06	isBug.cat(0.05,0.2]	1583	atpC	0.953297	5.13293	50.9399	27	68	1467315	1467680	366
atpC	0.0647716	0.0100687	6.43298	1.25127e-10	isBug.cat(0.2,1]	1583	atpC	1.06692	9.90265	50.9399	27	68	1467315	1467680	366
atpD	-7.35852	0.00596741	-1233.12	0	(Intercept)	1583	atpD	0.000637142	307	92.8077	59	137	1465841	1467301	1461
atpD	-0.126645	0.00833916	-15.1868	4.32316e-52	isBug.cat(0.01,0.05]	1583	atpD	0.881046	51.3642	92.8077	59	137	1465841	1467301	1461
atpD	0.156758	0.00857524	18.2803	1.18745e-74	isBug.cat(0.05,0.2]	1583	atpD	1.16971	73.9254	92.8077	59	137	1465841	1467301	1461
atpD	0.960215	0.00711454	134.965	0	isBug.cat(0.2,1]	1583	atpD	2.61226	307	92.8077	59	137	1465841	1467301	1461
atpE	-6.6963	0.0111414	-601.029	0	(Intercept)	1583	atpE	0.00123547	307	66.9431	24	99	1461045	1461290	246
atpE	-0.123086	0.0155838	-7.89836	2.82597e-15	isBug.cat(0.01,0.05]	1583	atpE	0.884188	14.5488	66.9431	24	99	1461045	1461290	246
atpE	-0.0677575	0.0170374	-3.977	6.97913e-05	isBug.cat(0.05,0.2]	1583	atpE	0.934487	4.1562	66.9431	24	99	1461045	1461290	246
atpE	0.0418884	0.0160708	2.6065	0.00914726	isBug.cat(0.2,1]	1583	atpE	1.04278	2.03871	66.9431	24	99	1461045	1461290	246
atpF	-7.65324	0.0123701	-618.69	0	(Intercept)	1583	atpF	0.000474504	307	77.4981	57	109	1461321	1461836	516
atpF	0.0370877	0.0166325	2.22983	0.0257589	isBug.cat(0.01,0.05]	1583	atpF	1.03778	1.58907	77.4981	57	109	1461321	1461836	516
atpF	0.142666	0.0178203	8.00581	1.18686e-15	isBug.cat(0.05,0.2]	1583	atpF	1.15334	14.9256	77.4981	57	109	1461321	1461836	516
atpF	0.0799217	0.0176392	4.53092	5.87286e-06	isBug.cat(0.2,1]	1583	atpF	1.0832	5.23115	77.4981	57	109	1461321	1461836	516
atpG	-7.55563	0.00810564	-932.144	0	(Intercept)	1583	atpG	0.000523158	307	88.1046	51	125	1464884	1465801	918
atpG	-0.00473533	0.0110031	-0.430363	0.666931	isBug.cat(0.01,0.05]	1583	atpG	0.995276	0.175919	88.1046	51	125	1464884	1465801	918
atpG	0.136747	0.0117046	11.6832	1.55359e-31	isBug.cat(0.05,0.2]	1583	atpG	1.14654	30.8087	88.1046	51	125	1464884	1465801	918
atpG	0.0920998	0.0114884	8.01678	1.08555e-15	isBug.cat(0.2,1]	1583	atpG	1.09647	14.9644	88.1046	51	125	1464884	1465801	918
atpH	-7.54166	0.00695955	-1083.64	0	(Intercept)	1583	atpH	0.000530515	307	81.2573	59	109	1461843	1463183	1341
atpH	0.0340356	0.00937558	3.63024	0.000283154	isBug.cat(0.01,0.05]	1583	atpH	1.03462	3.54798	81.2573	59	109	1461843	1463183	1341
atpH	0.120318	0.0101067	11.9048	1.11795e-32	isBug.cat(0.05,0.2]	1583	atpH	1.12786	31.9516	81.2573	59	109	1461843	1463183	1341
atpH	0.0880771	0.00988107	8.91372	4.93464e-19	isBug.cat(0.2,1]	1583	atpH	1.09207	18.3067	81.2573	59	109	1461843	1463183	1341
atsA	-7.2747	0.00439403	-1655.59	0	(Intercept)	1583	atsA	0.000692848	307	91.6908	41	143	806335	808698	2364
atsA	-0.090039	0.00609562	-14.7711	2.2503e-49	isBug.cat(0.01,0.05]	1583	atsA	0.913896	48.6478	91.6908	41	143	806335	808698	2364
atsA	0.0110687	0.00656916	1.68495	0.0919977	isBug.cat(0.05,0.2]	1583	atsA	1.01113	1.03622	91.6908	41	143	806335	808698	2364
atsA	-0.00946989	0.00639539	-1.48074	0.138677	isBug.cat(0.2,1]	1583	atsA	0.990575	0.857996	91.6908	41	143	806335	808698	2364
atsB	-7.53425	0.00460146	-1637.36	0	(Intercept)	1583	atsB	0.000534462	307	85.1342	39	148	3683051	3685963	2913
atsB	0.0375073	0.00621731	6.03273	1.61218e-09	isBug.cat(0.01,0.05]	1583	atsB	1.03822	8.79259	85.1342	39	148	3683051	3685963	2913
atsB	0.122609	0.00669277	18.3196	5.77341e-75	isBug.cat(0.05,0.2]	1583	atsB	1.13044	74.2386	85.1342	39	148	3683051	3685963	2913
atsB	0.107408	0.00650044	16.5232	2.49825e-61	isBug.cat(0.2,1]	1583	atsB	1.11339	60.6024	85.1342	39	148	3683051	3685963	2913
atsD	-7.44555	0.00486107	-1531.67	0	(Intercept)	1583	atsD	0.000584034	307	78.2745	30	116	756137	758500	2364
atsD	0.0205592	0.00657575	3.12651	0.00176894	isBug.cat(0.01,0.05]	1583	atsD	1.02077	2.75229	78.2745	30	116	756137	758500	2364
atsD	0.0786378	0.00714901	10.9998	3.8292e-28	isBug.cat(0.05,0.2]	1583	atsD	1.08181	27.4169	78.2745	30	116	756137	758500	2364
atsD	0.0879502	0.00689582	12.7541	2.95629e-37	isBug.cat(0.2,1]	1583	atsD	1.09193	36.5293	78.2745	30	116	756137	758500	2364
B11	-7.60382	0.026919	-282.47	0	(Intercept)	1583	B11	0.000498544	307	93.4516	82	107	4099386	4099478	93
B11	-0.0490518	0.0369659	-1.32695	0.184526	isBug.cat(0.01,0.05]	1583	B11	0.952132	0.733942	93.4516	82	107	4099386	4099478	93
B11	0.0432188	0.0397961	1.086	0.277477	isBug.cat(0.05,0.2]	1583	B11	1.04417	0.556773	93.4516	82	107	4099386	4099478	93
B11	0.00622556	0.0387198	0.160785	0.872263	isBug.cat(0.2,1]	1583	B11	1.00624	0.0593526	93.4516	82	107	4099386	4099478	93
B55	-7.09192	0.0273997	-258.832	0	(Intercept)	1583	B55	0.0008318	307	77.0492	70	81	704187	704247	61
B55	-0.0403909	0.0374234	-1.07929	0.280457	isBug.cat(0.01,0.05]	1583	B55	0.960414	0.552134	77.0492	70	81	704187	704247	61
B55	-0.0146252	0.0411707	-0.355234	0.722415	isBug.cat(0.05,0.2]	1583	B55	0.985481	0.141214	77.0492	70	81	704187	704247	61
B55	0.0251626	0.0393551	0.639372	0.522581	isBug.cat(0.2,1]	1583	B55	1.02548	0.281847	77.0492	70	81	704187	704247	61
bacA	-7.48251	0.00545861	-1370.77	0	(Intercept)	1583	bacA	0.000562841	307	81.0557	33	140	2062809	2064728	1920
bacA	0.0179115	0.00740389	2.4192	0.0155547	isBug.cat(0.01,0.05]	1583	bacA	1.01807	1.80814	81.0557	33	140	2062809	2064728	1920
bacA	0.10233	0.00795701	12.8604	7.52119e-38	isBug.cat(0.05,0.2]	1583	bacA	1.10775	37.1237	81.0557	33	140	2062809	2064728	1920
bacA	0.0939677	0.00770974	12.1882	3.59339e-34	isBug.cat(0.2,1]	1583	bacA	1.09852	33.4445	81.0557	33	140	2062809	2064728	1920
bcp	-7.57426	0.0121732	-622.206	0	(Intercept)	1583	bcp	0.000513498	307	77.1532	58	103	2837684	2838127	444
bcp	-0.0215717	0.0166349	-1.29677	0.19471	isBug.cat(0.01,0.05]	1583	bcp	0.978659	0.710613	77.1532	58	103	2837684	2838127	444
bcp	0.0847838	0.0178525	4.74913	2.04297e-06	isBug.cat(0.05,0.2]	1583	bcp	1.08848	5.68974	77.1532	58	103	2837684	2838127	444
bcp	0.0349224	0.0175551	1.9893	0.0466681	isBug.cat(0.2,1]	1583	bcp	1.03554	1.33098	77.1532	58	103	2837684	2838127	444
bcpB	-7.61729	0.0128703	-591.851	0	(Intercept)	1583	bcpB	0.000491875	307	70.4129	44	92	1807298	1807762	465
bcpB	-0.0129954	0.0175364	-0.741053	0.458661	isBug.cat(0.01,0.05]	1583	bcpB	0.987089	0.338508	70.4129	44	92	1807298	1807762	465
bcpB	0.123079	0.0187293	6.57147	4.98226e-11	isBug.cat(0.05,0.2]	1583	bcpB	1.13097	10.3026	70.4129	44	92	1807298	1807762	465
bcpB	0.103667	0.0181937	5.69796	1.21253e-08	isBug.cat(0.2,1]	1583	bcpB	1.10923	7.91631	70.4129	44	92	1807298	1807762	465
betP	-7.04677	0.00448435	-1571.42	0	(Intercept)	1583	betP	0.000870213	307	91.3911	51	116	1022087	1023868	1782
betP	-0.0567817	0.00618631	-9.17861	4.36675e-20	isBug.cat(0.01,0.05]	1583	betP	0.9448	19.3598	91.3911	51	116	1022087	1023868	1782
betP	-0.0056705	0.00674449	-0.84076	0.400482	isBug.cat(0.05,0.2]	1583	betP	0.994346	0.397417	91.3911	51	116	1022087	1023868	1782
betP	0.0329025	0.00647098	5.08462	3.68354e-07	isBug.cat(0.2,1]	1583	betP	1.03345	6.43373	91.3911	51	116	1022087	1023868	1782
Between 35kd_ag and clgR	-7.44328	0.0226509	-328.608	0	(Intercept)	1583	nr. 35kd_ag	0.000585365	307	90.093	71	101	3058064	3058192	129
Between 35kd_ag and clgR	0.000331302	0.0306215	0.0108193	0.991368	isBug.cat(0.01,0.05]	1583	nr. 35kd_ag	1.00033	0.00376526	90.093	71	101	3058064	3058192	129
Between 35kd_ag and clgR	0.132327	0.0327034	4.04628	5.20383e-05	isBug.cat(0.05,0.2]	1583	nr. 35kd_ag	1.14148	4.28368	90.093	71	101	3058064	3058192	129
Between 35kd_ag and clgR	0.16069	0.031659	5.07565	3.86178e-07	isBug.cat(0.2,1]	1583	nr. 35kd_ag	1.17432	6.41321	90.093	71	101	3058064	3058192	129
Between aac and Rv0263c	-6.32462	0.0439798	-143.807	0	(Intercept)	1583	nr. aac	0.00179166	307	78.3333	70	88	314855	314863	9
Between aac and Rv0263c	-0.0285788	0.0601948	-0.474772	0.634949	isBug.cat(0.01,0.05]	1583	nr. aac	0.971826	0.197261	78.3333	70	88	314855	314863	9
Between aac and Rv0263c	-0.0736458	0.0673675	-1.09319	0.274309	isBug.cat(0.05,0.2]	1583	nr. aac	0.929001	0.561761	78.3333	70	88	314855	314863	9
Between aac and Rv0263c	0.0285298	0.0628842	0.453688	0.650054	isBug.cat(0.2,1]	1583	nr. aac	1.02894	0.187051	78.3333	70	88	314855	314863	9
Between aao and Rv1906c	-7.72932	0.0546358	-141.47	0	(Intercept)	1583	nr. aao	0.000439742	307	65.1379	58	71	2152396	2152424	29
Between aao and Rv1906c	-0.010101	0.0742315	-0.136075	0.891762	isBug.cat(0.01,0.05]	1583	nr. aao	0.98995	0.0497509	65.1379	58	71	2152396	2152424	29
Between aao and Rv1906c	0.220462	0.0774998	2.84468	0.00444565	isBug.cat(0.05,0.2]	1583	nr. aao	1.24665	2.35206	65.1379	58	71	2152396	2152424	29
Between aao and Rv1906c	0.157679	0.0763281	2.0658	0.0388474	isBug.cat(0.2,1]	1583	nr. aao	1.17079	1.41064	65.1379	58	71	2152396	2152424	29
Between accA1 and accD1	-7.65361	0.117851	-64.943	0	(Intercept)	1583	nr. accA1	0.00047433	307	102.75	99	108	2816881	2816884	4
Between accA1 and accD1	-0.20196	0.167853	-1.2032	0.228901	isBug.cat(0.01,0.05]	1583	nr. accA1	0.817128	0.640353	102.75	99	108	2816881	2816884	4
Between accA1 and accD1	-0.362562	0.197203	-1.83853	0.0659847	isBug.cat(0.05,0.2]	1583	nr. accA1	0.695891	1.18056	102.75	99	108	2816881	2816884	4
Between accA1 and accD1	-0.292175	0.184089	-1.58714	0.112481	isBug.cat(0.2,1]	1583	nr. accA1	0.746638	0.94892	102.75	99	108	2816881	2816884	4
Between accA2 and accD2	-7.35875	0.10314	-71.3472	0	(Intercept)	1582	nr. accA2	0.000636994	307	78.6	74	80	1085751	1085755	5
Between accA2 and accD2	-0.466981	0.157872	-2.95797	0.00309671	isBug.cat(0.01,0.05]	1582	nr. accA2	0.626892	2.5091	78.6	74	80	1085751	1085755	5
Between accA2 and accD2	-0.230929	0.166093	-1.39036	0.16442	isBug.cat(0.05,0.2]	1582	nr. accA2	0.793796	0.784045	78.6	74	80	1085751	1085755	5
Between accA2 and accD2	-0.299757	0.16059	-1.86659	0.0619585	isBug.cat(0.2,1]	1582	nr. accA2	0.740998	1.2079	78.6	74	80	1085751	1085755	5
Between accA3 and sigF	-6.14775	0.049147	-125.089	0	(Intercept)	1583	nr. accA3	0.00213829	307	60.4444	53	72	3668160	3668168	9
Between accA3 and sigF	0.00897066	0.0667549	0.134382	0.8931	isBug.cat(0.01,0.05]	1583	nr. accA3	1.00901	0.0490997	60.4444	53	72	3668160	3668168	9
Between accA3 and sigF	-0.0028331	0.0734273	-0.0385838	0.969222	isBug.cat(0.05,0.2]	1583	nr. accA3	0.997171	0.0135766	60.4444	53	72	3668160	3668168	9
Between accA3 and sigF	0.192855	0.0679563	2.83793	0.00454072	isBug.cat(0.2,1]	1583	nr. accA3	1.21271	2.34288	60.4444	53	72	3668160	3668168	9
Between accD1 and scoB	-7.65244	0.120385	-63.5663	0	(Intercept)	1583	nr. accD1	0.000474883	307	53.8333	49	57	2818470	2818475	6
Between accD1 and scoB	0.116219	0.15963	0.728056	0.46658	isBug.cat(0.01,0.05]	1583	nr. accD1	1.12324	0.331074	53.8333	49	57	2818470	2818475	6
Between accD1 and scoB	0.416147	0.163364	2.54737	0.010854	isBug.cat(0.05,0.2]	1583	nr. accD1	1.51611	1.96441	53.8333	49	57	2818470	2818475	6
Between accD1 and scoB	0.101827	0.170251	0.5981	0.549773	isBug.cat(0.2,1]	1583	nr. accD1	1.10719	0.259816	53.8333	49	57	2818470	2818475	6
Between accD2 and fadE13	-8.049	0.235702	-34.1491	1.38107e-255	(Intercept)	1582	nr. accD2	0.000319421	254.86	69	67	71	1087346	1087347	2
Between accD2 and fadE13	-1.13225	0.445416	-2.542	0.0110219	isBug.cat(0.01,0.05]	1582	nr. accD2	0.322308	1.95774	69	67	71	1087346	1087347	2
Between accD2 and fadE13	0.0384204	0.349603	0.109897	0.912491	isBug.cat(0.05,0.2]	1582	nr. accD2	1.03917	0.0397715	69	67	71	1087346	1087347	2
Between accD2 and fadE13	-0.427143	0.382706	-1.11611	0.264374	isBug.cat(0.2,1]	1582	nr. accD2	0.65237	0.577781	69	67	71	1087346	1087347	2
Between accD3 and echA6	-7.89931	0.0544735	-145.012	0	(Intercept)	1583	nr. accD3	0.000370999	307	81.4615	74	93	1008181	1008206	26
Between accD3 and echA6	-0.112274	0.0760543	-1.47623	0.139882	isBug.cat(0.01,0.05]	1583	nr. accD3	0.893799	0.854239	81.4615	74	93	1008181	1008206	26
Between accD3 and echA6	0.0369904	0.0813449	0.454736	0.649299	isBug.cat(0.05,0.2]	1583	nr. accD3	1.03768	0.187555	81.4615	74	93	1008181	1008206	26
Between accD3 and echA6	-0.0361139	0.0795887	-0.453757	0.650004	isBug.cat(0.2,1]	1583	nr. accD3	0.96453	0.187084	81.4615	74	93	1008181	1008206	26
Between accD4 and pks13	-6.71693	0.0766965	-87.5781	0	(Intercept)	1583	nr. accD4	0.00121025	307	68.6667	64	76	4255944	4255949	6
Between accD4 and pks13	-0.0377989	0.104683	-0.36108	0.718039	isBug.cat(0.01,0.05]	1583	nr. accD4	0.962907	0.143852	68.6667	64	76	4255944	4255949	6
Between accD4 and pks13	0.188774	0.109623	1.72202	0.0850652	isBug.cat(0.05,0.2]	1583	nr. accD4	1.20777	1.07025	68.6667	64	76	4255944	4255949	6
Between accD4 and pks13	0.357157	0.102321	3.49057	0.000481992	isBug.cat(0.2,1]	1583	nr. accD4	1.42926	3.31696	68.6667	64	76	4255944	4255949	6
Between accD5 and accE5	-7.45038	0.0501254	-148.635	0	(Intercept)	1583	nr. accD5	0.000581223	307	96.5455	86	110	3663688	3663709	22
Between accD5 and accE5	-0.127436	0.0703674	-1.81101	0.0701391	isBug.cat(0.01,0.05]	1583	nr. accD5	0.88035	1.15404	96.5455	86	110	3663688	3663709	22
Between accD5 and accE5	-0.134849	0.0777568	-1.73425	0.0828743	isBug.cat(0.05,0.2]	1583	nr. accD5	0.873848	1.08158	96.5455	86	110	3663688	3663709	22
Between accD5 and accE5	-0.0995818	0.0746996	-1.3331	0.1825	isBug.cat(0.2,1]	1583	nr. accD5	0.905216	0.738736	96.5455	86	110	3663688	3663709	22
Between accD6 and Rv2248	-7.18214	0.0167598	-428.533	0	(Intercept)	1583	nr. accD6	0.000760041	307	70.0923	50	85	2522165	2522359	195
Between accD6 and Rv2248	0.0456165	0.0224399	2.03283	0.0420695	isBug.cat(0.01,0.05]	1583	nr. accD6	1.04667	1.37603	70.0923	50	85	2522165	2522359	195
Between accD6 and Rv2248	0.0661063	0.0245735	2.69015	0.00714203	isBug.cat(0.05,0.2]	1583	nr. accD6	1.06834	2.14618	70.0923	50	85	2522165	2522359	195
Between accD6 and Rv2248	0.10433	0.0234225	4.45424	8.41921e-06	isBug.cat(0.2,1]	1583	nr. accD6	1.10997	5.07473	70.0923	50	85	2522165	2522359	195
Between accE5 and Rv3282	-7.85283	0.154303	-50.8922	0	(Intercept)	1583	nr. accE5	0.000388651	307	39.8333	38	41	3664218	3664223	6
Between accE5 and Rv3282	-0.0775223	0.21455	-0.361325	0.717857	isBug.cat(0.01,0.05]	1583	nr. accE5	0.925406	0.143962	39.8333	38	41	3664218	3664223	6
Between accE5 and Rv3282	0.0162373	0.230697	0.0703835	0.943888	isBug.cat(0.05,0.2]	1583	nr. accE5	1.01637	0.0250794	39.8333	38	41	3664218	3664223	6
Between accE5 and Rv3282	0.11207	0.218218	0.513571	0.607552	isBug.cat(0.2,1]	1583	nr. accE5	1.11859	0.216416	39.8333	38	41	3664218	3664223	6
Between aceAa and aceAb	-7.2629	0.147442	-49.2594	0	(Intercept)	1581	nr. aceAa	0.00070107	307	68	65	71	2161565	2161567	3
Between aceAa and aceAb	0.0360039	0.196693	0.183046	0.854762	isBug.cat(0.01,0.05]	1581	nr. aceAa	1.03666	0.0681548	68	65	71	2161565	2161567	3
Between aceAa and aceAb	0.118863	0.21212	0.560357	0.575236	isBug.cat(0.05,0.2]	1581	nr. aceAa	1.12622	0.240154	68	65	71	2161565	2161567	3
Between aceAa and aceAb	-0.0719974	0.216192	-0.333025	0.739116	isBug.cat(0.2,1]	1581	nr. aceAa	0.930533	0.131288	68	65	71	2161565	2161567	3
Between aceAb and PPE34	-7.84352	0.0258887	-302.97	0	(Intercept)	1582	nr. aceAb	0.000392285	307	55.6095	42	70	2162763	2162931	169
Between aceAb and PPE34	0.000972609	0.0350686	0.0277345	0.977874	isBug.cat(0.01,0.05]	1582	nr. aceAb	1.00097	0.00971713	55.6095	42	70	2162763	2162931	169
Between aceAb and PPE34	0.167036	0.0369868	4.51609	6.29928e-06	isBug.cat(0.05,0.2]	1582	nr. aceAb	1.1818	5.20071	55.6095	42	70	2162763	2162931	169
Between aceAb and PPE34	0.0655655	0.0367424	1.78446	0.0743486	isBug.cat(0.2,1]	1582	nr. aceAb	1.06776	1.12873	55.6095	42	70	2162763	2162931	169
Between aceE and Rv2242	-7.64	0.0380143	-200.977	0	(Intercept)	1583	nr. aceE	0.000480829	307	57.3729	50	63	2515245	2515303	59
Between aceE and Rv2242	0.0238106	0.051591	0.461526	0.644421	isBug.cat(0.01,0.05]	1583	nr. aceE	1.0241	0.19083	57.3729	50	63	2515245	2515303	59
Between aceE and Rv2242	0.0678577	0.0561909	1.20763	0.22719	isBug.cat(0.05,0.2]	1583	nr. aceE	1.07021	0.643611	57.3729	50	63	2515245	2515303	59
Between aceE and Rv2242	0.0747461	0.054366	1.37487	0.169172	isBug.cat(0.2,1]	1583	nr. aceE	1.07761	0.771672	57.3729	50	63	2515245	2515303	59
Between acg and Rv2033c	-7.68852	0.0271864	-282.808	0	(Intercept)	1583	nr. acg	0.000458056	307	56.9391	45	74	2280125	2280239	115
Between acg and Rv2033c	0.0183112	0.0368084	0.497474	0.618855	isBug.cat(0.01,0.05]	1583	nr. acg	1.01848	0.208411	56.9391	45	74	2280125	2280239	115
Between acg and Rv2033c	0.092198	0.0395843	2.32916	0.0198507	isBug.cat(0.05,0.2]	1583	nr. acg	1.09658	1.70222	56.9391	45	74	2280125	2280239	115
Between acg and Rv2033c	-0.0231223	0.0393717	-0.587282	0.557015	isBug.cat(0.2,1]	1583	nr. acg	0.977143	0.254133	56.9391	45	74	2280125	2280239	115
Between ackA and pknG	-7.42848	0.0326512	-227.511	0	(Intercept)	1583	nr. ackA	0.000594088	307	69.566	62	79	495009	495061	53
Between ackA and pknG	-0.00563256	0.0444245	-0.126789	0.899107	isBug.cat(0.01,0.05]	1583	nr. ackA	0.994383	0.0461886	69.566	62	79	495009	495061	53
Between ackA and pknG	0.213216	0.0463503	4.60011	4.22274e-06	isBug.cat(0.05,0.2]	1583	nr. ackA	1.23765	5.37441	69.566	62	79	495009	495061	53
Between ackA and pknG	0.0746801	0.0462251	1.61557	0.106186	isBug.cat(0.2,1]	1583	nr. ackA	1.07754	0.973931	69.566	62	79	495009	495061	53
Between acn and Rv1476	-7.3881	0.0207566	-355.94	0	(Intercept)	1583	nr. acn	0.00061857	307	56.6752	41	68	1666047	1666203	157
Between acn and Rv1476	-0.0199879	0.0283493	-0.705057	0.480775	isBug.cat(0.01,0.05]	1583	nr. acn	0.980211	0.318058	56.6752	41	68	1666047	1666203	157
Between acn and Rv1476	0.162874	0.0297171	5.4808	4.2341e-08	isBug.cat(0.05,0.2]	1583	nr. acn	1.17689	7.37324	56.6752	41	68	1666047	1666203	157
Between acn and Rv1476	0.0789125	0.0295616	2.66943	0.00759803	isBug.cat(0.2,1]	1583	nr. acn	1.08211	2.1193	56.6752	41	68	1666047	1666203	157
Between acpA and Rv0034	-7.25143	0.0940721	-77.0837	0	(Intercept)	1580	nr. acpA	0.000709162	307	63.8333	60	68	36866	36871	6
Between acpA and Rv0034	0.418001	0.118007	3.54217	0.000396854	isBug.cat(0.01,0.05]	1580	nr. acpA	1.51892	3.40137	63.8333	60	68	36866	36871	6
Between acpA and Rv0034	0.34776	0.129806	2.67908	0.00738256	isBug.cat(0.05,0.2]	1580	nr. acpA	1.41589	2.13179	63.8333	60	68	36866	36871	6
Between acpA and Rv0034	0.308492	0.126664	2.43551	0.0148708	isBug.cat(0.2,1]	1580	nr. acpA	1.36137	1.82767	63.8333	60	68	36866	36871	6
Between acpM and kasA	-7.2777	0.0975899	-74.5743	0	(Intercept)	1583	nr. acpM	0.000690776	307	67.8333	62	72	2518114	2518119	6
Between acpM and kasA	0.225901	0.126394	1.78728	0.073892	isBug.cat(0.01,0.05]	1583	nr. acpM	1.25345	1.1314	67.8333	62	72	2518114	2518119	6
Between acpM and kasA	0.284992	0.13674	2.08418	0.0371438	isBug.cat(0.05,0.2]	1583	nr. acpM	1.32975	1.43011	67.8333	62	72	2518114	2518119	6
Between acpM and kasA	0.333197	0.131437	2.53503	0.0112436	isBug.cat(0.2,1]	1583	nr. acpM	1.39542	1.94909	67.8333	62	72	2518114	2518119	6
Between acpS and fas	-7.40914	0.0194623	-380.691	0	(Intercept)	1583	nr. acpS	0.000605692	307	66.2552	43	92	2839931	2840122	192
Between acpS and fas	-0.0229775	0.0265586	-0.865162	0.38695	isBug.cat(0.01,0.05]	1583	nr. acpS	0.977284	0.412345	66.2552	43	92	2839931	2840122	192
Between acpS and fas	-0.0022497	0.0291285	-0.0772334	0.938438	isBug.cat(0.05,0.2]	1583	nr. acpS	0.997753	0.0275945	66.2552	43	92	2839931	2840122	192
Between acpS and fas	0.0942172	0.0273158	3.44918	0.000562298	isBug.cat(0.2,1]	1583	nr. acpS	1.0988	3.25003	66.2552	43	92	2839931	2840122	192
Between acrA1 and cmaA1	-8.16207	0.223607	-36.5019	1.03381e-291	(Intercept)	1583	nr. acrA1	0.00028527	290.986	74	74	74	3807573	3807574	2
Between acrA1 and cmaA1	-0.125346	0.31244	-0.401185	0.688284	isBug.cat(0.01,0.05]	1583	nr. acrA1	0.882191	0.162232	74	74	74	3807573	3807574	2
Between acrA1 and cmaA1	0.00994819	0.33541	0.0296598	0.976338	isBug.cat(0.05,0.2]	1583	nr. acrA1	1.01	0.0103996	74	74	74	3807573	3807574	2
Between acrA1 and cmaA1	0.490511	0.288675	1.69918	0.089285	isBug.cat(0.2,1]	1583	nr. acrA1	1.63315	1.04922	74	74	74	3807573	3807574	2
Between acs and Rv3668c	-7.58382	0.0477274	-158.899	0	(Intercept)	1583	nr. acs	0.000508615	307	59.2857	52	69	4109748	4109782	35
Between acs and Rv3668c	0.0838425	0.0635246	1.31984	0.186887	isBug.cat(0.01,0.05]	1583	nr. acs	1.08746	0.72842	59.2857	52	69	4109748	4109782	35
Between acs and Rv3668c	0.00694059	0.0711577	0.0975381	0.922299	isBug.cat(0.05,0.2]	1583	nr. acs	1.00696	0.0351282	59.2857	52	69	4109748	4109782	35
Between acs and Rv3668c	0.0901968	0.0673064	1.34009	0.180215	isBug.cat(0.2,1]	1583	nr. acs	1.09439	0.744208	59.2857	52	69	4109748	4109782	35
Between acyP and Rv2923c	-7.53855	0.070888	-106.345	0	(Intercept)	1583	nr. acyP	0.000532167	307	54	49	57	3238085	3238100	16
Between acyP and Rv2923c	-0.00794229	0.0965243	-0.0822828	0.934422	isBug.cat(0.01,0.05]	1583	nr. acyP	0.992089	0.029457	54	49	57	3238085	3238100	16
Between acyP and Rv2923c	0.102143	0.103789	0.98414	0.325047	isBug.cat(0.05,0.2]	1583	nr. acyP	1.10754	0.488054	54	49	57	3238085	3238100	16
Between acyP and Rv2923c	0.227591	0.0973116	2.33878	0.0193466	isBug.cat(0.2,1]	1583	nr. acyP	1.25557	1.71339	54	49	57	3238085	3238100	16
Between add and deoA	-6.85121	0.110432	-62.0404	0	(Intercept)	1583	nr. add	0.00105817	307	70	66	73	3702183	3702185	3
Between add and deoA	0.306108	0.140206	2.18327	0.0290162	isBug.cat(0.01,0.05]	1583	nr. add	1.35813	1.53736	70	66	73	3702183	3702185	3
Between add and deoA	0.296078	0.153072	1.93424	0.053084	isBug.cat(0.05,0.2]	1583	nr. add	1.34457	1.27504	70	66	73	3702183	3702185	3
Between add and deoA	0.309096	0.147373	2.09736	0.0359614	isBug.cat(0.2,1]	1583	nr. add	1.36219	1.44416	70	66	73	3702183	3702185	3
Between adh and Rv1531	-7.68641	0.125	-61.4914	0	(Intercept)	1583	nr. adh	0.000459022	307	75.1667	73	80	1732472	1732477	6
Between adh and Rv1531	0.138354	0.164679	0.840143	0.400828	isBug.cat(0.01,0.05]	1583	nr. adh	1.14838	0.397042	75.1667	73	80	1732472	1732477	6
Between adh and Rv1531	0.213398	0.177477	1.2024	0.229208	isBug.cat(0.05,0.2]	1583	nr. adh	1.23788	0.639771	75.1667	73	80	1732472	1732477	6
Between adh and Rv1531	-0.1557	0.188746	-0.824922	0.409416	isBug.cat(0.2,1]	1583	nr. adh	0.855816	0.387835	75.1667	73	80	1732472	1732477	6
Between adhA and Rv1863c	-7.5978	0.131306	-57.8632	0	(Intercept)	1582	nr. adhA	0.000501552	307	51.5	48	53	2110585	2110590	6
Between adhA and Rv1863c	-0.161841	0.185695	-0.87154	0.38346	isBug.cat(0.01,0.05]	1582	nr. adhA	0.850577	0.41628	51.5	48	53	2110585	2110590	6
Between adhA and Rv1863c	0.0347104	0.195127	0.177886	0.858812	isBug.cat(0.05,0.2]	1582	nr. adhA	1.03532	0.0661016	51.5	48	53	2110585	2110590	6
Between adhA and Rv1863c	0.192593	0.17998	1.07008	0.284584	isBug.cat(0.2,1]	1582	nr. adhA	1.21239	0.54579	51.5	48	53	2110585	2110590	6
Between adhB and Rv0762c	-7.81858	0.0276802	-282.461	0	(Intercept)	1583	nr. adhB	0.00040219	307	72.6327	64	81	855827	855924	98
Between adhB and Rv0762c	0.0809142	0.0369017	2.19269	0.0283294	isBug.cat(0.01,0.05]	1583	nr. adhB	1.08428	1.54776	72.6327	64	81	855827	855924	98
Between adhB and Rv0762c	0.0403348	0.0409993	0.983793	0.325217	isBug.cat(0.05,0.2]	1583	nr. adhB	1.04116	0.487827	72.6327	64	81	855827	855924	98
Between adhB and Rv0762c	0.0403591	0.0398221	1.01349	0.310828	isBug.cat(0.2,1]	1583	nr. adhB	1.04118	0.507479	72.6327	64	81	855827	855924	98
Between adhC and Rv3046c	-7.6518	0.0725475	-105.473	0	(Intercept)	1583	nr. adhC	0.00047519	307	71.4286	69	74	3407313	3407326	14
Between adhC and Rv3046c	-0.0154849	0.0992486	-0.156022	0.876016	isBug.cat(0.01,0.05]	1583	nr. adhC	0.984634	0.057488	71.4286	69	74	3407313	3407326	14
Between adhC and Rv3046c	0.132752	0.105088	1.26325	0.206499	isBug.cat(0.05,0.2]	1583	nr. adhC	1.14197	0.685082	71.4286	69	74	3407313	3407326	14
Between adhC and Rv3046c	-0.0192095	0.105737	-0.181673	0.85584	isBug.cat(0.2,1]	1583	nr. adhC	0.980974	0.0676076	71.4286	69	74	3407313	3407326	14
Between adhD and Rv3087	-8.04143	0.0522708	-153.842	0	(Intercept)	1583	nr. adhD	0.000321848	307	70.9189	63	76	3452888	3452924	37
Between adhD and Rv3087	0.0315926	0.0704938	0.448161	0.654037	isBug.cat(0.01,0.05]	1583	nr. adhD	1.0321	0.184398	70.9189	63	76	3452888	3452924	37
Between adhD and Rv3087	0.0592994	0.0771212	0.768912	0.441945	isBug.cat(0.05,0.2]	1583	nr. adhD	1.06109	0.354631	70.9189	63	76	3452888	3452924	37
Between adhD and Rv3087	0.056581	0.0744926	0.759552	0.447522	isBug.cat(0.2,1]	1583	nr. adhD	1.05821	0.349185	70.9189	63	76	3452888	3452924	37
Between adhE1 and Rv0163	-7.59308	0.0529256	-143.467	0	(Intercept)	1583	nr. adhE1	0.000503926	307	71.2857	67	75	193116	193136	21
Between adhE1 and Rv0163	-0.120325	0.0739927	-1.62618	0.103912	isBug.cat(0.01,0.05]	1583	nr. adhE1	0.886632	0.983334	71.2857	67	75	193116	193136	21
Between adhE1 and Rv0163	0.0969637	0.0771731	1.25644	0.208955	isBug.cat(0.05,0.2]	1583	nr. adhE1	1.10182	0.679947	71.2857	67	75	193116	193136	21
Between adhE1 and Rv0163	-0.0416356	0.0770449	-0.540407	0.588916	isBug.cat(0.2,1]	1583	nr. adhE1	0.959219	0.229946	71.2857	67	75	193116	193136	21
Between adk and mapA	-7.45467	0.208514	-35.7514	6.29971e-280	(Intercept)	1583	nr. adk	0.000578733	279.201	49	48	50	826668	826669	2
Between adk and mapA	-0.142847	0.288926	-0.494408	0.621018	isBug.cat(0.01,0.05]	1583	nr. adk	0.866887	0.206896	49	48	50	826668	826669	2
Between adk and mapA	0.129341	0.298216	0.433716	0.664494	isBug.cat(0.05,0.2]	1583	nr. adk	1.13808	0.177509	49	48	50	826668	826669	2
Between adk and mapA	-0.000707725	0.298216	-0.0023732	0.998106	isBug.cat(0.2,1]	1583	nr. adk	0.999293	0.000823132	49	48	50	826668	826669	2
Between adoK and Rv2203	-7.66068	0.0213589	-358.664	0	(Intercept)	1583	nr. adoK	0.000470987	307	75.9015	56	89	2468028	2468230	203
Between adoK and Rv2203	0.120921	0.0282545	4.27971	1.87137e-05	isBug.cat(0.01,0.05]	1583	nr. adoK	1.12854	4.72784	75.9015	56	89	2468028	2468230	203
Between adoK and Rv2203	0.195678	0.0303747	6.44215	1.17792e-10	isBug.cat(0.05,0.2]	1583	nr. adoK	1.21614	9.92888	75.9015	56	89	2468028	2468230	203
Between adoK and Rv2203	0.135434	0.0300108	4.51283	6.39693e-06	isBug.cat(0.2,1]	1583	nr. adoK	1.14503	5.19403	75.9015	56	89	2468028	2468230	203
Between aftA and embC	-7.35354	0.125	-58.8285	0	(Intercept)	1583	nr. aftA	0.00064032	307	95.3333	93	98	4239862	4239864	3
Between aftA and embC	-0.0964775	0.174157	-0.553967	0.579601	isBug.cat(0.01,0.05]	1583	nr. aftA	0.90803	0.236871	95.3333	93	98	4239862	4239864	3
Between aftA and embC	-0.0807905	0.192098	-0.42057	0.674069	isBug.cat(0.05,0.2]	1583	nr. aftA	0.922387	0.171296	95.3333	93	98	4239862	4239864	3
Between aftA and embC	-0.0740993	0.183866	-0.403007	0.686943	isBug.cat(0.2,1]	1583	nr. aftA	0.928579	0.163079	95.3333	93	98	4239862	4239864	3
Between aftB and ubiA	-7.37556	0.0283638	-260.034	0	(Intercept)	1583	nr. aftB	0.000626373	307	70.5568	60	82	4268837	4268924	88
Between aftB and ubiA	-0.00812879	0.0385388	-0.210925	0.832946	isBug.cat(0.01,0.05]	1583	nr. aftB	0.991904	0.0793832	70.5568	60	82	4268837	4268924	88
Between aftB and ubiA	0.0302044	0.042248	0.714931	0.474652	isBug.cat(0.05,0.2]	1583	nr. aftB	1.03067	0.323625	70.5568	60	82	4268837	4268924	88
Between aftB and ubiA	0.0926191	0.0403178	2.29723	0.0216058	isBug.cat(0.2,1]	1583	nr. aftB	1.09704	1.66543	70.5568	60	82	4268837	4268924	88
Between aftC and msrB	-6.99547	0.0182635	-383.031	0	(Intercept)	1583	nr. aftC	0.000916021	307	83.9912	62	97	2990593	2990705	113
Between aftC and msrB	0.0116382	0.0247929	0.469416	0.638772	isBug.cat(0.01,0.05]	1583	nr. aftC	1.01171	0.194654	83.9912	62	97	2990593	2990705	113
Between aftC and msrB	0.188585	0.0260229	7.24688	4.26471e-13	isBug.cat(0.05,0.2]	1583	nr. aftC	1.20754	12.3701	83.9912	62	97	2990593	2990705	113
Between aftC and msrB	0.19803	0.0251073	7.88735	3.08661e-15	isBug.cat(0.2,1]	1583	nr. aftC	1.219	14.5105	83.9912	62	97	2990593	2990705	113
Between aftD and Rv0236A	-7.523	0.042679	-176.27	0	(Intercept)	1583	nr. aftD	0.000540508	307	49.1304	41	54	286852	286897	46
Between aftD and Rv0236A	-0.0513808	0.058626	-0.876418	0.380803	isBug.cat(0.01,0.05]	1583	nr. aftD	0.949917	0.4193	49.1304	41	54	286852	286897	46
Between aftD and Rv0236A	0.0918662	0.0623165	1.47419	0.140431	isBug.cat(0.05,0.2]	1583	nr. aftD	1.09622	0.852536	49.1304	41	54	286852	286897	46
Between aftD and Rv0236A	0.0605724	0.0603024	1.00448	0.315149	isBug.cat(0.2,1]	1583	nr. aftD	1.06244	0.501485	49.1304	41	54	286852	286897	46
Between aglA and Rv2472	-7.63813	0.0310676	-245.855	0	(Intercept)	1583	nr. aglA	0.000481726	307	97.4627	85	110	2775205	2775271	67
Between aglA and Rv2472	0.0387173	0.0419146	0.923719	0.355633	isBug.cat(0.01,0.05]	1583	nr. aglA	1.03948	0.448998	97.4627	85	110	2775205	2775271	67
Between aglA and Rv2472	0.166162	0.0445126	3.73291	0.00018928	isBug.cat(0.05,0.2]	1583	nr. aglA	1.18076	3.72289	97.4627	85	110	2775205	2775271	67
Between aglA and Rv2472	0.169148	0.0431319	3.92164	8.79482e-05	isBug.cat(0.2,1]	1583	nr. aglA	1.1843	4.05577	97.4627	85	110	2775205	2775271	67
Between agpS and Rv3108	-7.60695	0.0263706	-288.463	0	(Intercept)	1583	nr. agpS	0.000496985	307	75.0816	66	88	3476962	3477059	98
Between agpS and Rv3108	0.0342473	0.035475	0.965394	0.334348	isBug.cat(0.01,0.05]	1583	nr. agpS	1.03484	0.475802	75.0816	66	88	3476962	3477059	98
Between agpS and Rv3108	0.101215	0.0383172	2.64151	0.00825369	isBug.cat(0.05,0.2]	1583	nr. agpS	1.10651	2.08335	75.0816	66	88	3476962	3477059	98
Between agpS and Rv3108	0.0429341	0.0376975	1.13891	0.25474	isBug.cat(0.2,1]	1583	nr. agpS	1.04387	0.593902	75.0816	66	88	3476962	3477059	98
Between ahpC and ahpD	-7.78752	0.0530745	-146.728	0	(Intercept)	1583	nr. ahpC	0.000414882	307	100.52	97	106	2726781	2726805	25
Between ahpC and ahpD	0.0141383	0.0719402	0.196528	0.844197	isBug.cat(0.01,0.05]	1583	nr. ahpC	1.01424	0.0735564	100.52	97	106	2726781	2726805	25
Between ahpC and ahpD	0.105686	0.0770206	1.37218	0.170008	isBug.cat(0.05,0.2]	1583	nr. ahpC	1.11147	0.769531	100.52	97	106	2726781	2726805	25
Between ahpC and ahpD	-0.0170008	0.0775357	-0.219264	0.826444	isBug.cat(0.2,1]	1583	nr. ahpC	0.983143	0.0827865	100.52	97	106	2726781	2726805	25
Between ahpD and PPE41	-7.95551	0.116248	-68.4359	0	(Intercept)	1583	nr. ahpD	0.000350726	307	93.6667	90	96	2727335	2727340	6
Between ahpD and PPE41	-0.0273002	0.158991	-0.171709	0.863666	isBug.cat(0.01,0.05]	1583	nr. ahpD	0.973069	0.0636541	93.6667	90	96	2727335	2727340	6
Between ahpD and PPE41	0.267127	0.162277	1.64612	0.0997394	isBug.cat(0.05,0.2]	1583	nr. ahpD	1.30621	1.00113	93.6667	90	96	2727335	2727340	6
Between ahpD and PPE41	0.171644	0.161777	1.06099	0.288694	isBug.cat(0.2,1]	1583	nr. ahpD	1.18725	0.539563	93.6667	90	96	2727335	2727340	6
Between ahpE and Rv2239c	-7.38826	0.147442	-50.1097	0	(Intercept)	1583	nr. ahpE	0.000618471	307	57	56	58	2511175	2511177	3
Between ahpE and Rv2239c	-0.0706572	0.20241	-0.34908	0.72703	isBug.cat(0.01,0.05]	1583	nr. ahpE	0.931781	0.138448	57	56	58	2511175	2511177	3
Between ahpE and Rv2239c	-0.0328005	0.222524	-0.147402	0.882814	isBug.cat(0.05,0.2]	1583	nr. ahpE	0.967732	0.0541305	57	56	58	2511175	2511177	3
Between ahpE and Rv2239c	0.0275503	0.21212	0.129881	0.896661	isBug.cat(0.2,1]	1583	nr. ahpE	1.02793	0.0473718	57	56	58	2511175	2511177	3
Between alaS and Rv2556c	-7.83892	0.0276811	-283.187	0	(Intercept)	1583	nr. alaS	0.000394096	307	100.178	83	115	2876486	2876575	90
Between alaS and Rv2556c	0.00769545	0.0376239	0.204536	0.837935	isBug.cat(0.01,0.05]	1583	nr. alaS	1.00773	0.0767898	100.178	83	115	2876486	2876575	90
Between alaS and Rv2556c	0.199972	0.0395342	5.0582	4.23243e-07	isBug.cat(0.05,0.2]	1583	nr. alaS	1.22137	6.37341	100.178	83	115	2876486	2876575	90
Between alaS and Rv2556c	0.0821756	0.0395351	2.07854	0.0376592	isBug.cat(0.2,1]	1583	nr. alaS	1.08565	1.42413	100.178	83	115	2876486	2876575	90
Between alaT and Rv0008c	-7.32897	0.00804284	-911.242	0	(Intercept)	1583	nr. alaT	0.000656247	307	101.891	54	134	11185	11873	689
Between alaT and Rv0008c	0.00258882	0.0109648	0.236102	0.813353	isBug.cat(0.01,0.05]	1583	nr. alaT	1.00259	0.0897208	101.891	54	134	11185	11873	689
Between alaT and Rv0008c	0.0488961	0.0119336	4.09734	4.17926e-05	isBug.cat(0.05,0.2]	1583	nr. alaT	1.05011	4.3789	101.891	54	134	11185	11873	689
Between alaT and Rv0008c	0.102503	0.0113701	9.01518	1.96555e-19	isBug.cat(0.2,1]	1583	nr. alaT	1.10794	18.7065	101.891	54	134	11185	11873	689
Between alaU and pgmA	-7.57454	0.0295269	-256.53	0	(Intercept)	1583	nr. alaU	0.000513354	307	89.7727	79	100	3431913	3431978	66
Between alaU and pgmA	-0.0549984	0.0407186	-1.3507	0.176793	isBug.cat(0.01,0.05]	1583	nr. alaU	0.946487	0.752535	89.7727	79	100	3431913	3431978	66
Between alaU and pgmA	0.101805	0.0433462	2.34864	0.018842	isBug.cat(0.05,0.2]	1583	nr. alaU	1.10717	1.72487	89.7727	79	100	3431913	3431978	66
Between alaU and pgmA	0.0460623	0.04227	1.08972	0.275838	isBug.cat(0.2,1]	1583	nr. alaU	1.04714	0.559346	89.7727	79	100	3431913	3431978	66
Between alaV and Rv0997a	-7.66802	0.0154949	-494.874	0	(Intercept)	1583	nr. alaV	0.000467542	307	76.9422	61	94	1113584	1113860	277
Between alaV and Rv0997a	0.0906335	0.0206113	4.39728	1.09617e-05	isBug.cat(0.01,0.05]	1583	nr. alaV	1.09487	4.96012	76.9422	61	94	1113584	1113860	277
Between alaV and Rv0997a	0.140945	0.0224007	6.292	3.13398e-10	isBug.cat(0.05,0.2]	1583	nr. alaV	1.15136	9.5039	76.9422	61	94	1113584	1113860	277
Between alaV and Rv0997a	0.11569	0.0218261	5.30051	1.1548e-07	isBug.cat(0.2,1]	1583	nr. alaV	1.12265	6.93749	76.9422	61	94	1113584	1113860	277
Between ald and Rv2781c	-7.61241	0.0785674	-96.8902	0	(Intercept)	1583	nr. ald	0.000494281	307	71.1429	68	74	3087936	3087949	14
Between ald and Rv2781c	-0.252211	0.113509	-2.22196	0.0262863	isBug.cat(0.01,0.05]	1583	nr. ald	0.77708	1.58027	71.1429	68	74	3087936	3087949	14
Between ald and Rv2781c	0.0651232	0.115841	0.562176	0.573996	isBug.cat(0.05,0.2]	1583	nr. ald	1.06729	0.241091	71.1429	68	74	3087936	3087949	14
Between ald and Rv2781c	-0.101451	0.116771	-0.868801	0.384956	isBug.cat(0.2,1]	1583	nr. ald	0.903526	0.414589	71.1429	68	74	3087936	3087949	14
Between aldA and Rv0769	-8.03538	0.0559892	-143.516	0	(Intercept)	1583	nr. aldA	0.000323803	307	87.5	83	93	862382	862411	30
Between aldA and Rv0769	0.100302	0.0745393	1.34562	0.178424	isBug.cat(0.01,0.05]	1583	nr. aldA	1.1055	0.748547	87.5	83	93	862382	862411	30
Between aldA and Rv0769	0.0308428	0.0833762	0.369923	0.71144	isBug.cat(0.05,0.2]	1583	nr. aldA	1.03132	0.147862	87.5	83	93	862382	862411	30
Between aldA and Rv0769	0.0184688	0.0809904	0.228036	0.819618	isBug.cat(0.2,1]	1583	nr. aldA	1.01864	0.0863885	87.5	83	93	862382	862411	30
Between aldC and Rv2859c	-7.71497	0.11396	-67.6991	0	(Intercept)	1583	nr. aldC	0.000446098	307	87.6667	77	97	3170719	3170724	6
Between aldC and Rv2859c	0.225104	0.14725	1.52872	0.126333	isBug.cat(0.01,0.05]	1583	nr. aldC	1.25245	0.898484	87.6667	77	97	3170719	3170724	6
Between aldC and Rv2859c	0.335692	0.156464	2.14549	0.0319138	isBug.cat(0.05,0.2]	1583	nr. aldC	1.39891	1.49602	87.6667	77	97	3170719	3170724	6
Between aldC and Rv2859c	0.388514	0.149736	2.59466	0.00946834	isBug.cat(0.2,1]	1583	nr. aldC	1.47479	2.02373	87.6667	77	97	3170719	3170724	6
Between alkA and Rv1318c	-7.63214	0.0353553	-215.87	0	(Intercept)	1583	nr. alkA	0.000484621	307	65.1125	58	73	1479119	1479198	80
Between alkA and Rv1318c	-0.0478978	0.0485155	-0.987269	0.323511	isBug.cat(0.01,0.05]	1583	nr. alkA	0.953231	0.490111	65.1125	58	73	1479119	1479198	80
Between alkA and Rv1318c	0.209409	0.0500944	4.1803	2.91125e-05	isBug.cat(0.05,0.2]	1583	nr. alkA	1.23295	4.53592	65.1125	58	73	1479119	1479198	80
Between alkA and Rv1318c	-0.0163942	0.0516375	-0.317486	0.750875	isBug.cat(0.2,1]	1583	nr. alkA	0.983739	0.124433	65.1125	58	73	1479119	1479198	80
Between alkB and Rv3253c	-7.97809	0.0291354	-273.828	0	(Intercept)	1583	nr. alkB	0.000342893	307	74.1389	60	92	3631989	3632096	108
Between alkB and Rv3253c	-0.174022	0.0412211	-4.22169	2.42482e-05	isBug.cat(0.01,0.05]	1583	nr. alkB	0.840278	4.61532	74.1389	60	92	3631989	3632096	108
Between alkB and Rv3253c	-0.0949846	0.0448209	-2.1192	0.0340732	isBug.cat(0.05,0.2]	1583	nr. alkB	0.909387	1.46759	74.1389	60	92	3631989	3632096	108
Between alkB and Rv3253c	-0.179819	0.0443978	-4.05018	5.11789e-05	isBug.cat(0.2,1]	1583	nr. alkB	0.835421	4.29091	74.1389	60	92	3631989	3632096	108
Between alr and Rv3424c	-6.11997	0.00618062	-990.188	0	(Intercept)	1583	nr. alr	0.00219852	307	112.945	87	132	3841421	3841713	293
Between alr and Rv3424c	-0.0320912	0.00849141	-3.77925	0.0001573	isBug.cat(0.01,0.05]	1583	nr. alr	0.968418	3.80327	112.945	87	132	3841421	3841713	293
Between alr and Rv3424c	-0.00137684	0.00929965	-0.148053	0.882301	isBug.cat(0.05,0.2]	1583	nr. alr	0.998624	0.0543833	112.945	87	132	3841421	3841713	293
Between alr and Rv3424c	0.00891616	0.00893827	0.997525	0.31851	isBug.cat(0.2,1]	1583	nr. alr	1.00896	0.496878	112.945	87	132	3841421	3841713	293
Between amiA1 and amiB1	-7.21963	0.102598	-70.3684	0	(Intercept)	1583	nr. amiA1	0.000732076	307	58.3333	55	62	3692804	3692809	6
Between amiA1 and amiB1	-0.361241	0.152264	-2.37246	0.01767	isBug.cat(0.01,0.05]	1583	nr. amiA1	0.696811	1.75276	58.3333	55	62	3692804	3692809	6
Between amiA1 and amiB1	-0.125045	0.158846	-0.787208	0.43116	isBug.cat(0.05,0.2]	1583	nr. amiA1	0.882457	0.365361	58.3333	55	62	3692804	3692809	6
Between amiA1 and amiB1	-0.123669	0.152264	-0.812196	0.416679	isBug.cat(0.2,1]	1583	nr. amiA1	0.883673	0.380198	58.3333	55	62	3692804	3692809	6
Between amiA2 and era	-7.46829	0.106	-70.4558	0	(Intercept)	1583	nr. amiA2	0.000570904	307	69.1667	65	72	2645770	2645775	6
Between amiA2 and era	-0.121725	0.147899	-0.823025	0.410494	isBug.cat(0.01,0.05]	1583	nr. amiA2	0.885392	0.386694	69.1667	65	72	2645770	2645775	6
Between amiA2 and era	-0.17398	0.167041	-1.04154	0.297625	isBug.cat(0.05,0.2]	1583	nr. amiA2	0.840314	0.526331	69.1667	65	72	2645770	2645775	6
Between amiA2 and era	-0.180262	0.161065	-1.11919	0.263059	isBug.cat(0.2,1]	1583	nr. amiA2	0.835052	0.579946	69.1667	65	72	2645770	2645775	6
Between amiB1 and deoD	-7.65996	0.0372678	-205.538	0	(Intercept)	1583	nr. amiB1	0.000471325	307	69.125	60	77	3693990	3694053	64
Between amiB1 and deoD	0.0474151	0.0498899	0.950395	0.341912	isBug.cat(0.01,0.05]	1583	nr. amiB1	1.04856	0.466086	69.125	60	77	3693990	3694053	64
Between amiB1 and deoD	0.0701998	0.0547177	1.28295	0.199511	isBug.cat(0.05,0.2]	1583	nr. amiB1	1.07272	0.700033	69.125	60	77	3693990	3694053	64
Between amiB1 and deoD	-0.0181888	0.0536997	-0.338714	0.734825	isBug.cat(0.2,1]	1583	nr. amiB1	0.981976	0.133816	69.125	60	77	3693990	3694053	64
Between amiB2 and Rv1264	-7.26904	0.0276924	-262.492	0	(Intercept)	1581	nr. amiB2	0.000696781	307	61.527	50	69	1411820	1411893	74
Between amiB2 and Rv1264	-0.00206712	0.0376159	-0.0549534	0.956176	isBug.cat(0.01,0.05]	1581	nr. amiB2	0.997935	0.0194623	61.527	50	69	1411820	1411893	74
Between amiB2 and Rv1264	0.221186	0.0392538	5.63475	1.75309e-08	isBug.cat(0.05,0.2]	1581	nr. amiB2	1.24756	7.7562	61.527	50	69	1411820	1411893	74
Between amiB2 and Rv1264	0.133392	0.0387508	3.44231	0.000576765	isBug.cat(0.2,1]	1581	nr. amiB2	1.1427	3.239	61.527	50	69	1411820	1411893	74
Between amiC and tsf	-7.98715	0.136083	-58.6933	0	(Intercept)	1583	nr. amiC	0.000339802	307	66	62	69	3198286	3198291	6
Between amiC and tsf	-0.0197866	0.18545	-0.106695	0.915031	isBug.cat(0.01,0.05]	1583	nr. amiC	0.980408	0.0385642	66	62	69	3198286	3198291	6
Between amiC and tsf	0.476074	0.18169	2.62025	0.00878642	isBug.cat(0.05,0.2]	1583	nr. amiC	1.60974	2.05619	66	62	69	3198286	3198291	6
Between amiC and tsf	0.0859959	0.19245	0.446848	0.654985	isBug.cat(0.2,1]	1583	nr. amiC	1.0898	0.183769	66	62	69	3198286	3198291	6
Between amiD and Rv3376	-7.84193	0.0299611	-261.737	0	(Intercept)	1582	nr. amiD	0.00039291	307	65.5981	54	79	3790049	3790155	107
Between amiD and Rv3376	0.0749178	0.040086	1.86893	0.0616328	isBug.cat(0.01,0.05]	1582	nr. amiD	1.0778	1.21019	65.5981	54	79	3790049	3790155	107
Between amiD and Rv3376	0.228708	0.0424575	5.38675	7.17439e-08	isBug.cat(0.05,0.2]	1582	nr. amiD	1.25698	7.14421	65.5981	54	79	3790049	3790155	107
Between amiD and Rv3376	0.222835	0.041281	5.39802	6.73816e-08	isBug.cat(0.2,1]	1582	nr. amiD	1.24961	7.17146	65.5981	54	79	3790049	3790155	107
Between amt and ftsY	-5.72527	0.00475082	-1205.11	0	(Intercept)	1583	nr. amt	0.00326248	307	82.8104	50	107	3232507	3232870	364
Between amt and ftsY	-0.0469182	0.00657347	-7.13751	9.50384e-13	isBug.cat(0.01,0.05]	1583	nr. amt	0.954165	12.0221	82.8104	50	107	3232507	3232870	364
Between amt and ftsY	-0.0565937	0.00726611	-7.78871	6.76949e-15	isBug.cat(0.05,0.2]	1583	nr. amt	0.944978	14.1694	82.8104	50	107	3232507	3232870	364
Between amt and ftsY	0.00454952	0.00672747	0.67626	0.498875	isBug.cat(0.2,1]	1583	nr. amt	1.00456	0.302008	82.8104	50	107	3232507	3232870	364
Between ansA and lspA	-6.82491	0.029399	-232.147	0	(Intercept)	1583	nr. ansA	0.00108638	307	57.4706	48	69	1742193	1742243	51
Between ansA and lspA	-0.00632369	0.0399411	-0.158325	0.8742	isBug.cat(0.01,0.05]	1583	nr. ansA	0.993696	0.058389	57.4706	48	69	1742193	1742243	51
Between ansA and lspA	-0.0416049	0.0445858	-0.933144	0.350746	isBug.cat(0.05,0.2]	1583	nr. ansA	0.959249	0.455008	57.4706	48	69	1742193	1742243	51
Between ansA and lspA	0.131587	0.0414873	3.17173	0.00151534	isBug.cat(0.2,1]	1583	nr. ansA	1.14064	2.81949	57.4706	48	69	1742193	1742243	51
Between ansP1 and Rv2128	-7.50512	0.129099	-58.1345	0	(Intercept)	1583	nr. ansP1	0.000550262	307	82.3333	81	83	2390084	2390086	3
Between ansP1 and Rv2128	-0.501964	0.199806	-2.51226	0.0119961	isBug.cat(0.01,0.05]	1583	nr. ansP1	0.605341	1.92096	82.3333	81	83	2390084	2390086	3
Between ansP1 and Rv2128	0.0432691	0.191485	0.225966	0.821228	isBug.cat(0.05,0.2]	1583	nr. ansP1	1.04422	0.0855361	82.3333	81	83	2390084	2390086	3
Between ansP1 and Rv2128	0.115866	0.181824	0.637244	0.523966	isBug.cat(0.2,1]	1583	nr. ansP1	1.12285	0.280697	82.3333	81	83	2390084	2390086	3
Between ansP2 and Rv0347	-7.74378	0.0155098	-499.285	0	(Intercept)	1583	nr. ansP2	0.00043343	307	46.4142	14	73	416966	417303	338
Between ansP2 and Rv0347	0.0262711	0.0209512	1.25391	0.209873	isBug.cat(0.01,0.05]	1583	nr. ansP2	1.02662	0.678043	46.4142	14	73	416966	417303	338
Between ansP2 and Rv0347	0.149143	0.0223441	6.6748	2.47572e-11	isBug.cat(0.05,0.2]	1583	nr. ansP2	1.16084	10.6063	46.4142	14	73	416966	417303	338
Between ansP2 and Rv0347	0.119433	0.0218339	5.47008	4.49835e-08	isBug.cat(0.2,1]	1583	nr. ansP2	1.12686	7.34695	46.4142	14	73	416966	417303	338
Between aofH and hpx	-6.75849	0.0665189	-101.602	0	(Intercept)	1583	nr. aofH	0.00116098	307	69.25	65	74	3539845	3539852	8
Between aofH and hpx	0.172226	0.0872903	1.97302	0.0484928	isBug.cat(0.01,0.05]	1583	nr. aofH	1.18795	1.31432	69.25	65	74	3539845	3539852	8
Between aofH and hpx	0.191604	0.0950423	2.01599	0.0438015	isBug.cat(0.05,0.2]	1583	nr. aofH	1.21119	1.35851	69.25	65	74	3539845	3539852	8
Between aofH and hpx	0.298927	0.0894214	3.3429	0.000829085	isBug.cat(0.2,1]	1583	nr. aofH	1.34841	3.0814	69.25	65	74	3539845	3539852	8
Between apa and Rv1861	-7.58233	0.0120877	-627.275	0	(Intercept)	1583	nr. apa	0.000509375	307	68.1175	50	101	2108714	2109164	451
Between apa and Rv1861	0.046757	0.0162174	2.88314	0.00393733	isBug.cat(0.01,0.05]	1583	nr. apa	1.04787	2.4048	68.1175	50	101	2108714	2109164	451
Between apa and Rv1861	0.0813242	0.0177291	4.58704	4.49566e-06	isBug.cat(0.05,0.2]	1583	nr. apa	1.08472	5.34721	68.1175	50	101	2108714	2109164	451
Between apa and Rv1861	0.040579	0.0171714	2.36318	0.018119	isBug.cat(0.2,1]	1583	nr. apa	1.04141	1.74187	68.1175	50	101	2108714	2109164	451
Between aprA and aprB	-6.30306	0.0200557	-314.277	0	(Intercept)	1583	nr. aprA	0.00183069	307	22.7207	11	31	2692440	2692550	111
Between aprA and aprB	-0.0192917	0.0272019	-0.709205	0.478197	isBug.cat(0.01,0.05]	1583	nr. aprA	0.980893	0.320393	22.7207	11	31	2692440	2692550	111
Between aprA and aprB	-0.00583283	0.0297417	-0.196117	0.844519	isBug.cat(0.05,0.2]	1583	nr. aprA	0.994184	0.0733906	22.7207	11	31	2692440	2692550	111
Between aprA and aprB	0.163499	0.0276195	5.91969	3.22548e-09	isBug.cat(0.2,1]	1583	nr. aprA	1.17762	8.49141	22.7207	11	31	2692440	2692550	111
Between aprB and PE_PGRS41	-7.03208	0.0247385	-284.256	0	(Intercept)	1583	nr. aprB	0.000883095	307	65.3855	50	74	2692716	2692798	83
Between aprB and PE_PGRS41	0.0507155	0.0330326	1.53532	0.124706	isBug.cat(0.01,0.05]	1583	nr. aprB	1.05202	0.904114	65.3855	50	74	2692716	2692798	83
Between aprB and PE_PGRS41	0.0285615	0.0365171	0.782142	0.434131	isBug.cat(0.05,0.2]	1583	nr. aprB	1.02897	0.362379	65.3855	50	74	2692716	2692798	83
Between aprB and PE_PGRS41	0.111019	0.034256	3.24085	0.00119175	isBug.cat(0.2,1]	1583	nr. aprB	1.11742	2.92381	65.3855	50	74	2692716	2692798	83
Between apt and Rv2585c	-7.90798	0.0284196	-278.258	0	(Intercept)	1583	nr. apt	0.000367796	307	87.1068	71	104	2910901	2911003	103
Between apt and Rv2585c	0.0548979	0.0381645	1.43845	0.150305	isBug.cat(0.01,0.05]	1583	nr. apt	1.05643	0.823026	87.1068	71	104	2910901	2911003	103
Between apt and Rv2585c	0.0516333	0.0420275	1.22856	0.219237	isBug.cat(0.05,0.2]	1583	nr. apt	1.05299	0.659086	87.1068	71	104	2910901	2911003	103
Between apt and Rv2585c	0.0175429	0.0409905	0.427976	0.668669	isBug.cat(0.2,1]	1583	nr. apt	1.0177	0.174789	87.1068	71	104	2910901	2911003	103
Between arcA and Rv1002c	-6.87116	0.033445	-205.447	0	(Intercept)	1583	nr. arcA	0.00103727	307	62.3824	52	75	1118394	1118427	34
Between arcA and Rv1002c	0.0256111	0.0451314	0.567479	0.570389	isBug.cat(0.01,0.05]	1583	nr. arcA	1.02594	0.243829	62.3824	52	75	1118394	1118427	34
Between arcA and Rv1002c	0.138342	0.0483537	2.86104	0.0042226	isBug.cat(0.05,0.2]	1583	nr. arcA	1.14837	2.37442	62.3824	52	75	1118394	1118427	34
Between arcA and Rv1002c	0.227596	0.0458039	4.96891	6.73291e-07	isBug.cat(0.2,1]	1583	nr. arcA	1.25558	6.1718	62.3824	52	75	1118394	1118427	34
Between arfA and arfB	-7.80291	0.0795557	-98.0811	0	(Intercept)	1583	nr. arfA	0.000408544	307	104.333	100	110	1003793	1003804	12
Between arfA and arfB	0.0257851	0.107796	0.239202	0.810949	isBug.cat(0.01,0.05]	1583	nr. arfA	1.02612	0.0910063	104.333	100	110	1003793	1003804	12
Between arfA and arfB	0.240584	0.111983	2.14839	0.0316827	isBug.cat(0.05,0.2]	1583	nr. arfA	1.27199	1.49918	104.333	100	110	1003793	1003804	12
Between arfA and arfB	0.318363	0.107039	2.97428	0.0029368	isBug.cat(0.2,1]	1583	nr. arfA	1.37488	2.53213	104.333	100	110	1003793	1003804	12
Between arfB and arfC	-7.93996	0.169031	-46.9735	0	(Intercept)	1583	nr. arfB	0.00035622	307	84	81	86	1003956	1003958	3
Between arfB and arfC	-0.363858	0.251106	-1.44902	0.147332	isBug.cat(0.01,0.05]	1583	nr. arfB	0.69499	0.831703	84	81	86	1003956	1003958	3
Between arfB and arfC	0.0642739	0.248807	0.258329	0.796153	isBug.cat(0.05,0.2]	1583	nr. arfB	1.06638	0.0990034	84	81	86	1003956	1003958	3
Between arfB and arfC	0.108622	0.23738	0.457586	0.64725	isBug.cat(0.2,1]	1583	nr. arfB	1.11474	0.188928	84	81	86	1003956	1003958	3
Between arfC and prrB	-7.87333	0.0920574	-85.5262	0	(Intercept)	1583	nr. arfC	0.000380766	307	45.4375	42	49	1004485	1004500	16
Between arfC and prrB	0.0298435	0.12379	0.241082	0.809491	isBug.cat(0.01,0.05]	1583	nr. arfC	1.03029	0.0917878	45.4375	42	49	1004485	1004500	16
Between arfC and prrB	0.130834	0.132535	0.987167	0.323561	isBug.cat(0.05,0.2]	1583	nr. arfC	1.13978	0.490044	45.4375	42	49	1004485	1004500	16
Between arfC and prrB	-0.00514544	0.132535	-0.0388233	0.969031	isBug.cat(0.2,1]	1583	nr. arfC	0.994868	0.0136622	45.4375	42	49	1004485	1004500	16
Between argA and ftsK	-6.22512	0.0217235	-286.561	0	(Intercept)	1583	nr. argA	0.00197909	307	54.5735	45	63	3059787	3059854	68
Between argA and ftsK	-0.00251287	0.0295771	-0.0849601	0.932293	isBug.cat(0.01,0.05]	1583	nr. argA	0.99749	0.0304475	54.5735	45	63	3059787	3059854	68
Between argA and ftsK	0.0421338	0.0321413	1.31089	0.189894	isBug.cat(0.05,0.2]	1583	nr. argA	1.04303	0.721489	54.5735	45	63	3059787	3059854	68
Between argA and ftsK	0.0990171	0.0306426	3.23135	0.00123207	isBug.cat(0.2,1]	1583	nr. argA	1.10409	2.90936	54.5735	45	63	3059787	3059854	68
Between argB and argD	-6.46146	0.0727393	-88.8304	0	(Intercept)	1583	nr. argB	0.00156251	307	42.6667	40	47	1868722	1868727	6
Between argB and argD	0.0298398	0.0977983	0.305116	0.760278	isBug.cat(0.01,0.05]	1583	nr. argB	1.03029	0.119028	42.6667	40	47	1868722	1868727	6
Between argB and argD	-0.129673	0.112206	-1.15566	0.247818	isBug.cat(0.05,0.2]	1583	nr. argB	0.878383	0.605867	42.6667	40	47	1868722	1868727	6
Between argB and argD	0.0696291	0.102204	0.681277	0.495697	isBug.cat(0.2,1]	1583	nr. argB	1.07211	0.304784	42.6667	40	47	1868722	1868727	6
Between argC and argJ	-6.87535	0.09245	-74.3683	0	(Intercept)	1583	nr. argC	0.00103294	307	44	40	49	1866630	1866635	6
Between argC and argJ	0.00642894	0.125259	0.0513251	0.959066	isBug.cat(0.01,0.05]	1583	nr. argC	1.00645	0.0181513	44	40	49	1866630	1866635	6
Between argC and argJ	0.0393589	0.136558	0.288221	0.773177	isBug.cat(0.05,0.2]	1583	nr. argC	1.04014	0.111721	44	40	49	1866630	1866635	6
Between argC and argJ	0.249936	0.124272	2.0112	0.0443042	isBug.cat(0.2,1]	1583	nr. argC	1.28394	1.35356	44	40	49	1866630	1866635	6
Between argD and argF	-7.88409	0.138675	-56.8531	0	(Intercept)	1583	nr. argD	0.000376689	307	43	41	45	1869921	1869926	6
Between argD and argF	0.305077	0.176858	1.72498	0.0845311	isBug.cat(0.01,0.05]	1583	nr. argD	1.35673	1.07298	43	41	45	1869921	1869926	6
Between argD and argF	0.327352	0.191767	1.70703	0.0878168	isBug.cat(0.05,0.2]	1583	nr. argD	1.38729	1.05642	43	41	45	1869921	1869926	6
Between argD and argF	0.442528	0.180455	2.45229	0.014195	isBug.cat(0.2,1]	1583	nr. argD	1.55664	1.84787	43	41	45	1869921	1869926	6
Between argF and argR	-7.629	0.131306	-58.1008	0	(Intercept)	1583	nr. argF	0.000486149	307	46.1667	44	50	1870841	1870846	6
Between argF and argR	0.325496	0.166307	1.9572	0.050324	isBug.cat(0.01,0.05]	1583	nr. argF	1.38472	1.29822	46.1667	44	50	1870841	1870846	6
Between argF and argR	0.237847	0.184141	1.29166	0.196476	isBug.cat(0.05,0.2]	1583	nr. argF	1.26852	0.706691	46.1667	44	50	1870841	1870846	6
Between argF and argR	0.207647	0.177558	1.16946	0.242219	isBug.cat(0.2,1]	1583	nr. argF	1.23078	0.615791	46.1667	44	50	1870841	1870846	6
Between argG and argH	-5.41717	0.0130309	-415.716	0	(Intercept)	1583	nr. argG	0.0044397	307	45.5696	31	71	1872560	1872638	79
Between argG and argH	-0.0357107	0.017851	-2.00049	0.0454472	isBug.cat(0.01,0.05]	1583	nr. argG	0.964919	1.34249	45.5696	31	71	1872560	1872638	79
Between argG and argH	-0.0715902	0.0198562	-3.60544	0.000311628	isBug.cat(0.05,0.2]	1583	nr. argG	0.930912	3.50636	45.5696	31	71	1872560	1872638	79
Between argG and argH	0.0227282	0.0185831	1.22306	0.221308	isBug.cat(0.2,1]	1583	nr. argG	1.02299	0.655003	45.5696	31	71	1872560	1872638	79
Between argH and pks10	-7.45707	0.025641	-290.826	0	(Intercept)	1583	nr. argH	0.000577342	307	73.7407	58	87	1874052	1874159	108
Between argH and pks10	0.0529999	0.0344425	1.5388	0.123854	isBug.cat(0.01,0.05]	1583	nr. argH	1.05443	0.90709	73.7407	58	87	1874052	1874159	108
Between argH and pks10	0.139052	0.0370925	3.74879	0.00017769	isBug.cat(0.05,0.2]	1583	nr. argH	1.14918	3.75034	73.7407	58	87	1874052	1874159	108
Between argH and pks10	0.108206	0.0360919	2.99807	0.00271694	isBug.cat(0.2,1]	1583	nr. argH	1.11428	2.56592	73.7407	58	87	1874052	1874159	108
Between argJ and argB	-7.91878	0.125988	-62.8535	0	(Intercept)	1583	nr. argJ	0.000363844	307	72.5	69	77	1867841	1867846	6
Between argJ and argB	0.0550545	0.169392	0.325013	0.745171	isBug.cat(0.01,0.05]	1583	nr. argJ	1.0566	0.127744	72.5	69	77	1867841	1867846	6
Between argJ and argB	-0.0657071	0.192742	-0.340907	0.733174	isBug.cat(0.05,0.2]	1583	nr. argJ	0.936405	0.134793	72.5	69	77	1867841	1867846	6
Between argJ and argB	0.41979	0.164648	2.54963	0.0107839	isBug.cat(0.2,1]	1583	nr. argJ	1.52164	1.96723	72.5	69	77	1867841	1867846	6
Between argR and argG	-7.69188	0.0957823	-80.3059	0	(Intercept)	1583	nr. argR	0.000456518	307	80.5	75	86	1871355	1871362	8
Between argR and argG	0.197711	0.124674	1.58583	0.112779	isBug.cat(0.01,0.05]	1583	nr. argR	1.21861	0.947773	80.5	75	86	1871355	1871362	8
Between argR and argG	0.143022	0.137761	1.03819	0.299181	isBug.cat(0.05,0.2]	1583	nr. argR	1.15376	0.524066	80.5	75	86	1871355	1871362	8
Between argR and argG	0.0952329	0.134253	0.709356	0.478104	isBug.cat(0.2,1]	1583	nr. argR	1.09992	0.320478	80.5	75	86	1871355	1871362	8
Between argS and lysA	-7.98244	0.121268	-65.8249	0	(Intercept)	1583	nr. argS	0.000341407	307	93.8333	91	100	1448027	1448032	6
Between argS and lysA	-0.0391308	0.166924	-0.234423	0.814657	isBug.cat(0.01,0.05]	1583	nr. argS	0.961625	0.0890252	93.8333	91	100	1448027	1448032	6
Between argS and lysA	0.173713	0.173466	1.00143	0.316621	isBug.cat(0.05,0.2]	1583	nr. argS	1.18971	0.49946	93.8333	91	100	1448027	1448032	6
Between argS and lysA	0.202489	0.167986	1.20539	0.228052	isBug.cat(0.2,1]	1583	nr. argS	1.22445	0.641966	93.8333	91	100	1448027	1448032	6
Between argT and Rv0920c	-7.81146	0.0274916	-284.14	0	(Intercept)	1583	nr. argT	0.000405067	307	81.1553	72	95	1025394	1025496	103
Between argT and Rv0920c	0.0548997	0.0369527	1.48567	0.137365	isBug.cat(0.01,0.05]	1583	nr. argT	1.05643	0.862122	81.1553	72	95	1025394	1025496	103
Between argT and Rv0920c	0.152552	0.0396404	3.84841	0.000118887	isBug.cat(0.05,0.2]	1583	nr. argT	1.1648	3.92486	81.1553	72	95	1025394	1025496	103
Between argT and Rv0920c	0.161111	0.0383142	4.205	2.61084e-05	isBug.cat(0.2,1]	1583	nr. argT	1.17482	4.58322	81.1553	72	95	1025394	1025496	103
Between argU and serT	-7.84317	0.0478913	-163.77	0	(Intercept)	1583	nr. argU	0.000392423	307	86.8	79	94	4216938	4216967	30
Between argU and serT	-0.0547385	0.0658996	-0.830635	0.40618	isBug.cat(0.01,0.05]	1583	nr. argU	0.946733	0.391282	86.8	79	94	4216938	4216967	30
Between argU and serT	0.0335693	0.0711594	0.471748	0.637107	isBug.cat(0.05,0.2]	1583	nr. argU	1.03414	0.195788	86.8	79	94	4216938	4216967	30
Between argU and serT	0.06529	0.0677675	0.963441	0.335326	isBug.cat(0.2,1]	1583	nr. argU	1.06747	0.474533	86.8	79	94	4216938	4216967	30
Between argV and argS	-7.74429	0.0244332	-316.957	0	(Intercept)	1583	nr. argV	0.00043321	307	103.796	95	115	1446266	1446378	113
Between argV and argS	0.0225591	0.0331165	0.681205	0.495742	isBug.cat(0.01,0.05]	1583	nr. argV	1.02282	0.304744	103.796	95	115	1446266	1446378	113
Between argV and argS	0.143153	0.0353688	4.04742	5.17849e-05	isBug.cat(0.05,0.2]	1583	nr. argV	1.15391	4.2858	103.796	95	115	1446266	1446378	113
Between argV and argS	0.0582026	0.0348512	1.67003	0.0949135	isBug.cat(0.2,1]	1583	nr. argV	1.05993	1.02267	103.796	95	115	1446266	1446378	113
Between argW and echA14	-7.88956	0.0273998	-287.942	0	(Intercept)	1583	nr. argW	0.000374633	307	98.53	86	110	2794250	2794349	100
Between argW and echA14	0.181636	0.035709	5.08656	3.6461e-07	isBug.cat(0.01,0.05]	1583	nr. argW	1.19918	6.43817	98.53	86	110	2794250	2794349	100
Between argW and echA14	0.226284	0.0386269	5.8582	4.67922e-09	isBug.cat(0.05,0.2]	1583	nr. argW	1.25393	8.32983	98.53	86	110	2794250	2794349	100
Between argW and echA14	0.176233	0.0378534	4.65568	3.22916e-06	isBug.cat(0.2,1]	1583	nr. argW	1.19272	5.49091	98.53	86	110	2794250	2794349	100
Between aroA and Rv3228	-5.48722	0.0725476	-75.6361	0	(Intercept)	1583	nr. aroA	0.00413934	307	17.6667	14	23	3604725	3604730	6
Between aroA and Rv3228	0.0544223	0.0962453	0.565454	0.571765	isBug.cat(0.01,0.05]	1583	nr. aroA	1.05593	0.242782	17.6667	14	23	3604725	3604730	6
Between aroA and Rv3228	0.025559	0.106587	0.239795	0.810489	isBug.cat(0.05,0.2]	1583	nr. aroA	1.02589	0.0912529	17.6667	14	23	3604725	3604730	6
Between aroA and Rv3228	0.0901125	0.101682	0.886216	0.375501	isBug.cat(0.2,1]	1583	nr. aroA	1.0943	0.425389	17.6667	14	23	3604725	3604730	6
Between aroB and aroK	-6.55737	0.0701862	-93.4282	0	(Intercept)	1583	nr. aroB	0.00141961	307	66.1667	57	76	2862672	2862677	6
Between aroB and aroK	0.121188	0.0923916	1.31168	0.189629	isBug.cat(0.01,0.05]	1583	nr. aroB	1.12884	0.722094	66.1667	57	76	2862672	2862677	6
Between aroB and aroK	0.184045	0.099381	1.85191	0.0640387	isBug.cat(0.05,0.2]	1583	nr. aroB	1.20207	1.19356	66.1667	57	76	2862672	2862677	6
Between aroB and aroK	0.353399	0.0923916	3.82501	0.000130767	isBug.cat(0.2,1]	1583	nr. aroB	1.4239	3.8835	66.1667	57	76	2862672	2862677	6
Between aroD and aroB	-7.94504	0.144337	-55.0449	0	(Intercept)	1583	nr. aroD	0.000354416	307	64.3333	63	66	2861587	2861592	6
Between aroD and aroB	-0.0332037	0.197522	-0.168101	0.866504	isBug.cat(0.01,0.05]	1583	nr. aroD	0.967341	0.0622295	64.3333	63	66	2861587	2861592	6
Between aroD and aroB	0.193426	0.205207	0.942591	0.34589	isBug.cat(0.05,0.2]	1583	nr. aroD	1.2134	0.461062	64.3333	63	66	2861587	2861592	6
Between aroD and aroB	-0.0926741	0.214087	-0.43288	0.665102	isBug.cat(0.2,1]	1583	nr. aroD	0.911491	0.177112	64.3333	63	66	2861587	2861592	6
Between aroE and Rv2553c	-7.46421	0.102597	-72.7526	0	(Intercept)	1583	nr. aroE	0.000573239	307	68.1667	65	73	2872011	2872016	6
Between aroE and Rv2553c	-0.0820219	0.141598	-0.579259	0.562414	isBug.cat(0.01,0.05]	1583	nr. aroE	0.921252	0.249944	68.1667	65	73	2872011	2872016	6
Between aroE and Rv2553c	-0.000181006	0.153896	-0.00117616	0.999062	isBug.cat(0.05,0.2]	1583	nr. aroE	0.999819	0.000407751	68.1667	65	73	2872011	2872016	6
Between aroE and Rv2553c	-0.158938	0.156253	-1.01718	0.309066	isBug.cat(0.2,1]	1583	nr. aroE	0.853049	0.509949	68.1667	65	73	2872011	2872016	6
Between aroF and Rv2541	-7.84467	0.084215	-93.1504	0	(Intercept)	1583	nr. aroF	0.000391836	307	58.0714	53	61	2864413	2864426	14
Between aroF and Rv2541	0.0873855	0.1126	0.77607	0.437708	isBug.cat(0.01,0.05]	1583	nr. aroF	1.09132	0.358816	58.0714	53	61	2864413	2864426	14
Between aroF and Rv2541	0.0683286	0.123922	0.551384	0.58137	isBug.cat(0.05,0.2]	1583	nr. aroF	1.07072	0.235547	58.0714	53	61	2864413	2864426	14
Between aroF and Rv2541	0.255274	0.112326	2.27263	0.0230486	isBug.cat(0.2,1]	1583	nr. aroF	1.29082	1.63736	58.0714	53	61	2864413	2864426	14
Between aroG and Rv2179c	-7.63795	0.0332595	-229.647	0	(Intercept)	1583	nr. aroG	0.000481815	307	58.1333	48	66	2441721	2441810	90
Between aroG and Rv2179c	-0.0641427	0.045796	-1.40062	0.161328	isBug.cat(0.01,0.05]	1583	nr. aroG	0.937871	0.792289	58.1333	48	66	2441721	2441810	90
Between aroG and Rv2179c	0.0532633	0.0492666	1.08112	0.279642	isBug.cat(0.05,0.2]	1583	nr. aroG	1.05471	0.553397	58.1333	48	66	2441721	2441810	90
Between aroG and Rv2179c	0.103162	0.0469456	2.19748	0.0279862	isBug.cat(0.2,1]	1583	nr. aroG	1.10867	1.55306	58.1333	48	66	2441721	2441810	90
Between aroK and aroF	-7.63924	0.2	-38.1962	0	(Intercept)	1583	nr. aroK	0.000481195	307	35.6667	34	37	2863204	2863206	3
Between aroK and aroF	-0.0869593	0.272915	-0.318631	0.750006	isBug.cat(0.01,0.05]	1583	nr. aroK	0.916714	0.124935	35.6667	34	37	2863204	2863206	3
Between aroK and aroF	-0.108018	0.304354	-0.354908	0.722659	isBug.cat(0.05,0.2]	1583	nr. aroK	0.897612	0.141067	35.6667	34	37	2863204	2863206	3
Between aroK and aroF	0.130111	0.272915	0.476744	0.633544	isBug.cat(0.2,1]	1583	nr. aroK	1.13895	0.198223	35.6667	34	37	2863204	2863206	3
Between arsA and arsB1	-7.80683	0.0298408	-261.616	0	(Intercept)	1583	nr. arsA	0.000406947	307	93.7722	82	103	3001904	3001982	79
Between arsA and arsB1	0.0194324	0.0402608	0.482663	0.629335	isBug.cat(0.01,0.05]	1583	nr. arsA	1.01962	0.201118	93.7722	82	103	3001904	3001982	79
Between arsA and arsB1	0.10269	0.0435257	2.3593	0.0183095	isBug.cat(0.05,0.2]	1583	nr. arsA	1.10815	1.73732	93.7722	82	103	3001904	3001982	79
Between arsA and arsB1	0.0930177	0.0421358	2.20757	0.0272744	isBug.cat(0.2,1]	1583	nr. arsA	1.09748	1.56425	93.7722	82	103	3001904	3001982	79
Between arsB1 and Rv2686c	-7.38359	0.0717957	-102.842	0	(Intercept)	1583	nr. arsB1	0.000621365	307	97.8	86	104	3003270	3003279	10
Between arsB1 and Rv2686c	0.21164	0.0935507	2.2623	0.0236787	isBug.cat(0.01,0.05]	1583	nr. arsB1	1.2357	1.62564	97.8	86	104	3003270	3003279	10
Between arsB1 and Rv2686c	0.187563	0.10248	1.83023	0.0672149	isBug.cat(0.05,0.2]	1583	nr. arsB1	1.20631	1.17253	97.8	86	104	3003270	3003279	10
Between arsB1 and Rv2686c	0.0898267	0.102067	0.880072	0.37882	isBug.cat(0.2,1]	1583	nr. arsB1	1.09398	0.421567	97.8	86	104	3003270	3003279	10
Between arsB2 and Rv3579c	-7.38712	0.0417029	-177.137	0	(Intercept)	1582	nr. arsB2	0.000619175	307	54.4634	49	58	4021384	4021424	41
Between arsB2 and Rv3579c	-0.00626362	0.0567504	-0.110371	0.912115	isBug.cat(0.01,0.05]	1582	nr. arsB2	0.993756	0.0399505	54.4634	49	58	4021384	4021424	41
Between arsB2 and Rv3579c	0.0476105	0.061791	0.770508	0.440998	isBug.cat(0.05,0.2]	1582	nr. arsB2	1.04876	0.355563	54.4634	49	58	4021384	4021424	41
Between arsB2 and Rv3579c	0.122131	0.0581015	2.10203	0.0355505	isBug.cat(0.2,1]	1582	nr. arsB2	1.1299	1.44915	54.4634	49	58	4021384	4021424	41
Between arsC and Rv2644c	-7.58764	0.0209888	-361.51	0	(Intercept)	1579	nr. arsC	0.000506673	307	109.802	93	123	2968407	2968532	126
Between arsC and Rv2644c	-0.0191653	0.0287981	-0.665505	0.505727	isBug.cat(0.01,0.05]	1579	nr. arsC	0.981017	0.296084	109.802	93	123	2968407	2968532	126
Between arsC and Rv2644c	0.0958101	0.0308721	3.10345	0.00191276	isBug.cat(0.05,0.2]	1579	nr. arsC	1.10055	2.71834	109.802	93	123	2968407	2968532	126
Between arsC and Rv2644c	0.112555	0.0297121	3.78818	0.000151753	isBug.cat(0.2,1]	1579	nr. arsC	1.11913	3.81886	109.802	93	123	2968407	2968532	126
Between AS1726 and Rv1727	-6.83665	0.00749848	-911.738	0	(Intercept)	1583	nr. AS1726	0.0010737	307	60.1384	28	95	1952504	1953269	766
Between AS1726 and Rv1727	0.00335682	0.0101861	0.329551	0.741739	isBug.cat(0.01,0.05]	1583	nr. AS1726	1.00336	0.129749	60.1384	28	95	1952504	1953269	766
Between AS1726 and Rv1727	0.0136861	0.0112101	1.22087	0.222134	isBug.cat(0.05,0.2]	1583	nr. AS1726	1.01378	0.653385	60.1384	28	95	1952504	1953269	766
Between AS1726 and Rv1727	0.1104	0.0105387	10.4757	1.11668e-25	isBug.cat(0.2,1]	1583	nr. AS1726	1.11673	24.9521	60.1384	28	95	1952504	1953269	766
Between AS1890 and Rv1891	-7.55383	0.0398094	-189.75	0	(Intercept)	1583	nr. AS1890	0.000524101	307	42.0595	31	54	2139657	2139740	84
Between AS1890 and Rv1891	0.00982899	0.0539216	0.182283	0.855361	isBug.cat(0.01,0.05]	1583	nr. AS1890	1.00988	0.0678507	42.0595	31	54	2139657	2139740	84
Between AS1890 and Rv1891	-0.0886578	0.060819	-1.45773	0.144915	isBug.cat(0.05,0.2]	1583	nr. AS1890	0.915159	0.838888	42.0595	31	54	2139657	2139740	84
Between AS1890 and Rv1891	-0.0871549	0.0591032	-1.47462	0.140314	isBug.cat(0.2,1]	1583	nr. AS1890	0.916535	0.852899	42.0595	31	54	2139657	2139740	84
Between asd and ask	-8.17273	0.249999	-32.691	2.09672e-234	(Intercept)	1583	nr. asd	0.000282247	233.678	78	75	81	4152217	4152218	2
Between asd and ask	0.420451	0.309569	1.35818	0.174406	isBug.cat(0.01,0.05]	1583	nr. asd	1.52265	0.758439	78	75	81	4152217	4152218	2
Between asd and ask	0.518264	0.328564	1.57736	0.114712	isBug.cat(0.05,0.2]	1583	nr. asd	1.67911	0.940391	78	75	81	4152217	4152218	2
Between asd and ask	0.490746	0.322748	1.52052	0.128379	isBug.cat(0.2,1]	1583	nr. asd	1.63353	0.891504	78	75	81	4152217	4152218	2
Between ASdes and Rv0825c	-6.81286	0.00753607	-904.033	0	(Intercept)	1583	nr. ASdes	0.00109955	307	102.781	61	133	918459	918911	453
Between ASdes and Rv0825c	-0.101369	0.0104884	-9.66484	4.25275e-22	isBug.cat(0.01,0.05]	1583	nr. ASdes	0.9036	21.3713	102.781	61	133	918459	918911	453
Between ASdes and Rv0825c	-0.0453703	0.0114498	-3.96255	7.41537e-05	isBug.cat(0.05,0.2]	1583	nr. ASdes	0.955644	4.12987	102.781	61	133	918459	918911	453
Between ASdes and Rv0825c	-0.0409207	0.0111156	-3.68137	0.000231984	isBug.cat(0.2,1]	1583	nr. ASdes	0.959905	3.63454	102.781	61	133	918459	918911	453
Between ask and leuA	-7.76627	0.0171649	-452.45	0	(Intercept)	1583	nr. ask	0.000423791	307	95.707	80	119	4153484	4153739	256
Between ask and leuA	0.0530167	0.0230565	2.29943	0.0214806	isBug.cat(0.01,0.05]	1583	nr. ask	1.05445	1.66795	95.707	80	119	4153484	4153739	256
Between ask and leuA	0.11335	0.0249371	4.54545	5.4819e-06	isBug.cat(0.05,0.2]	1583	nr. ask	1.12002	5.26107	95.707	80	119	4153484	4153739	256
Between ask and leuA	0.103053	0.0241971	4.25889	2.05443e-05	isBug.cat(0.2,1]	1583	nr. ask	1.10855	4.68731	95.707	80	119	4153484	4153739	256
Between asnB and adoK	-6.00205	0.0144549	-415.227	0	(Intercept)	1583	nr. asnB	0.00247367	307	71.0309	45	99	2466956	2467052	97
Between asnB and adoK	-0.0381395	0.0197204	-1.93401	0.0531119	isBug.cat(0.01,0.05]	1583	nr. asnB	0.962579	1.27481	71.0309	45	99	2466956	2467052	97
Between asnB and adoK	-0.0129406	0.0216335	-0.598174	0.549724	isBug.cat(0.05,0.2]	1583	nr. asnB	0.987143	0.259855	71.0309	45	99	2466956	2467052	97
Between asnB and adoK	0.0737664	0.0203384	3.62695	0.000286788	isBug.cat(0.2,1]	1583	nr. asnB	1.07656	3.54244	71.0309	45	99	2466956	2467052	97
Between asnT and lppQ	-7.84296	0.0282837	-277.296	0	(Intercept)	1583	nr. asnT	0.000392506	307	76.5897	65	92	2619480	2619596	117
Between asnT and lppQ	0.0207264	0.038343	0.540553	0.588816	isBug.cat(0.01,0.05]	1583	nr. asnT	1.02094	0.23002	76.5897	65	92	2619480	2619596	117
Between asnT and lppQ	0.0672128	0.0417959	1.60812	0.107809	isBug.cat(0.05,0.2]	1583	nr. asnT	1.06952	0.967344	76.5897	65	92	2619480	2619596	117
Between asnT and lppQ	0.0097074	0.0409342	0.237146	0.812543	isBug.cat(0.2,1]	1583	nr. asnT	1.00975	0.0901535	76.5897	65	92	2619480	2619596	117
Between aspB and nat	-6.36495	0.0297216	-214.153	0	(Intercept)	1583	nr. aspB	0.00172082	307	32.2895	27	41	4007330	4007367	38
Between aspB and nat	0.0282554	0.0400737	0.705084	0.480758	isBug.cat(0.01,0.05]	1583	nr. aspB	1.02866	0.318074	32.2895	27	41	4007330	4007367	38
Between aspB and nat	-0.029598	0.0447278	-0.661738	0.508139	isBug.cat(0.05,0.2]	1583	nr. aspB	0.970836	0.294017	32.2895	27	41	4007330	4007367	38
Between aspB and nat	0.0303941	0.0428986	0.708509	0.478629	isBug.cat(0.2,1]	1583	nr. aspB	1.03086	0.320001	32.2895	27	41	4007330	4007367	38
Between aspC and Rv0338c	-7.88376	0.0622572	-126.632	0	(Intercept)	1583	nr. aspC	0.000376813	307	65.0333	59	75	403163	403192	30
Between aspC and Rv0338c	-0.0185325	0.0852396	-0.217416	0.827884	isBug.cat(0.01,0.05]	1583	nr. aspC	0.981638	0.0820306	65.0333	59	75	403163	403192	30
Between aspC and Rv0338c	0.167864	0.0894885	1.87582	0.0606798	isBug.cat(0.05,0.2]	1583	nr. aspC	1.18278	1.21696	65.0333	59	75	403163	403192	30
Between aspC and Rv0338c	0.150381	0.0869046	1.73041	0.0835564	isBug.cat(0.2,1]	1583	nr. aspC	1.16228	1.07802	65.0333	59	75	403163	403192	30
Between ASpks and Rv2049c	-6.76189	0.0028638	-2361.16	0	(Intercept)	1583	nr. ASpks	0.00115704	307	35.934	0	92	2299887	2307292	7406
Between ASpks and Rv2049c	0.00896062	0.00386673	2.31736	0.0204839	isBug.cat(0.01,0.05]	1583	nr. ASpks	1.009	1.68859	35.934	0	92	2299887	2307292	7406
Between ASpks and Rv2049c	0.0928095	0.00416598	22.278	6.04173e-110	isBug.cat(0.05,0.2]	1583	nr. ASpks	1.09725	109.219	35.934	0	92	2299887	2307292	7406
Between ASpks and Rv2049c	0.101283	0.00402473	25.1652	9.64607e-140	isBug.cat(0.2,1]	1583	nr. ASpks	1.10659	139.016	35.934	0	92	2299887	2307292	7406
Between aspS and Rv2573	-7.78903	0.0172668	-451.098	0	(Intercept)	1583	nr. aspS	0.000414255	307	76.9833	58	98	2897804	2898042	239
Between aspS and Rv2573	0.0266036	0.0234336	1.13528	0.25626	isBug.cat(0.01,0.05]	1583	nr. aspS	1.02696	0.59132	76.9833	58	98	2897804	2898042	239
Between aspS and Rv2573	0.149579	0.025007	5.98149	2.21101e-09	isBug.cat(0.05,0.2]	1583	nr. aspS	1.16135	8.65541	76.9833	58	98	2897804	2898042	239
Between aspS and Rv2573	0.0824913	0.024515	3.36494	0.000765615	isBug.cat(0.2,1]	1583	nr. aspS	1.08599	3.11599	76.9833	58	98	2897804	2898042	239
Between aspT and pheU	-7.00572	0.0333333	-210.172	0	(Intercept)	1583	nr. aspT	0.00090668	307	129.552	120	139	924184	924212	29
Between aspT and pheU	0.0472484	0.0447657	1.05546	0.291215	isBug.cat(0.01,0.05]	1583	nr. aspT	1.04838	0.535786	129.552	120	139	924184	924212	29
Between aspT and pheU	0.0906562	0.0487209	1.86072	0.0627832	isBug.cat(0.05,0.2]	1583	nr. aspT	1.09489	1.20216	129.552	120	139	924184	924212	29
Between aspT and pheU	0.204492	0.0455773	4.48671	7.23304e-06	isBug.cat(0.2,1]	1583	nr. aspT	1.2269	5.14068	129.552	120	139	924184	924212	29
Between atpA and atpG	-8.30612	0.166667	-49.8368	0	(Intercept)	1583	nr. atpA	0.000247	307	70.6667	65	74	1464878	1464883	6
Between atpA and atpG	0.511218	0.204603	2.49859	0.0124688	isBug.cat(0.01,0.05]	1583	nr. atpA	1.66732	1.90417	70.6667	65	74	1464878	1464883	6
Between atpA and atpG	0.54772	0.218581	2.5058	0.0122175	isBug.cat(0.05,0.2]	1583	nr. atpA	1.72931	1.91302	70.6667	65	74	1464878	1464883	6
Between atpA and atpG	0.478054	0.216814	2.2049	0.0274613	isBug.cat(0.2,1]	1583	nr. atpA	1.61293	1.56128	70.6667	65	74	1464878	1464883	6
Between atpB and atpE	-8.08903	0.0480015	-168.516	0	(Intercept)	1583	nr. atpB	0.000306887	307	67.7708	58	81	1460997	1461044	48
Between atpB and atpE	-0.0169394	0.0655452	-0.258438	0.796069	isBug.cat(0.01,0.05]	1583	nr. atpB	0.983203	0.0990493	67.7708	58	81	1460997	1461044	48
Between atpB and atpE	0.06299	0.0709675	0.887589	0.374762	isBug.cat(0.05,0.2]	1583	nr. atpB	1.06502	0.426245	67.7708	58	81	1460997	1461044	48
Between atpB and atpE	0.00565575	0.069963	0.0808391	0.93557	isBug.cat(0.2,1]	1583	nr. atpB	1.00567	0.0289238	67.7708	58	81	1460997	1461044	48
Between atpC and Rv1312	-7.62577	0.121268	-62.8838	0	(Intercept)	1583	nr. atpC	0.000487717	307	53.7143	46	56	1467681	1467687	7
Between atpC and Rv1312	-0.0479257	0.165911	-0.288864	0.772685	isBug.cat(0.01,0.05]	1583	nr. atpC	0.953205	0.111997	53.7143	46	56	1467681	1467687	7
Between atpC and Rv1312	0.00184447	0.180452	0.0102214	0.991845	isBug.cat(0.05,0.2]	1583	nr. atpC	1.00185	0.00355634	53.7143	46	56	1467681	1467687	7
Between atpC and Rv1312	0.302203	0.163128	1.85256	0.0639461	isBug.cat(0.2,1]	1583	nr. atpC	1.35284	1.19419	53.7143	46	56	1467681	1467687	7
Between atpD and atpC	-7.15787	0.0632456	-113.176	0	(Intercept)	1583	nr. atpD	0.000778712	307	60.6154	57	65	1467302	1467314	13
Between atpD and atpC	-0.164134	0.0895325	-1.83324	0.0667674	isBug.cat(0.01,0.05]	1583	nr. atpD	0.848628	1.17544	60.6154	57	65	1467302	1467314	13
Between atpD and atpC	-0.0595893	0.0959601	-0.62098	0.534613	isBug.cat(0.05,0.2]	1583	nr. atpD	0.942151	0.271961	60.6154	57	65	1467302	1467314	13
Between atpD and atpC	-0.12621	0.0951341	-1.32665	0.184624	isBug.cat(0.2,1]	1583	nr. atpD	0.88143	0.733712	60.6154	57	65	1467302	1467314	13
Between atpE and atpF	-7.55368	0.0452679	-166.866	0	(Intercept)	1583	nr. atpE	0.000524176	307	95.8333	88	109	1461291	1461320	30
Between atpE and atpF	-0.0603689	0.0621881	-0.970748	0.331674	isBug.cat(0.01,0.05]	1583	nr. atpE	0.941417	0.479289	95.8333	88	109	1461291	1461320	30
Between atpE and atpF	0.122992	0.0653938	1.88079	0.0600008	isBug.cat(0.05,0.2]	1583	nr. atpE	1.13088	1.22184	95.8333	88	109	1461291	1461320	30
Between atpE and atpF	0.0402212	0.064949	0.619273	0.535737	isBug.cat(0.2,1]	1583	nr. atpE	1.04104	0.271049	95.8333	88	109	1461291	1461320	30
Between atpF and atpH	-7.70187	0.110431	-69.7434	0	(Intercept)	1583	nr. atpF	0.000451982	307	78.6667	77	81	1461837	1461842	6
Between atpF and atpH	-0.0239463	0.151107	-0.158473	0.874084	isBug.cat(0.01,0.05]	1583	nr. atpF	0.976338	0.0584466	78.6667	77	81	1461837	1461842	6
Between atpF and atpH	0.0888832	0.16211	0.548291	0.583492	isBug.cat(0.05,0.2]	1583	nr. atpF	1.09295	0.233965	78.6667	77	81	1461837	1461842	6
Between atpF and atpH	0.0439097	0.158689	0.276703	0.782008	isBug.cat(0.2,1]	1583	nr. atpF	1.04489	0.106789	78.6667	77	81	1461837	1461842	6
Between atpG and atpD	-7.8242	0.0478365	-163.561	0	(Intercept)	1583	nr. atpG	0.000399939	307	87.4359	78	98	1465802	1465840	39
Between atpG and atpD	0.161441	0.0626711	2.57599	0.00999523	isBug.cat(0.01,0.05]	1583	nr. atpG	1.1752	2.00021	87.4359	78	98	1465802	1465840	39
Between atpG and atpD	0.159506	0.0686696	2.3228	0.0201897	isBug.cat(0.05,0.2]	1583	nr. atpG	1.17293	1.69487	87.4359	78	98	1465802	1465840	39
Between atpG and atpD	0.165454	0.0668	2.47686	0.0132545	isBug.cat(0.2,1]	1583	nr. atpG	1.17993	1.87764	87.4359	78	98	1465802	1465840	39
Between atpH and atpA	-7.10196	0.0296421	-239.59	0	(Intercept)	1583	nr. atpH	0.000823487	307	88.4091	75	100	1463184	1463227	44
Between atpH and atpA	-0.000102533	0.0404003	-0.00253794	0.997975	isBug.cat(0.01,0.05]	1583	nr. atpH	0.999897	0.000880328	88.4091	75	100	1463184	1463227	44
Between atpH and atpA	0.0936922	0.0436003	2.14889	0.0316429	isBug.cat(0.05,0.2]	1583	nr. atpH	1.09822	1.49972	88.4091	75	100	1463184	1463227	44
Between atpH and atpA	0.134191	0.0421645	3.18257	0.00145976	isBug.cat(0.2,1]	1583	nr. atpH	1.14361	2.83572	88.4091	75	100	1463184	1463227	44
Between atsA and Rv0712	-7.6035	0.0366864	-207.256	0	(Intercept)	1583	nr. atsA	0.000498704	307	82.1915	69	99	808699	808745	47
Between atsA and Rv0712	0.0360061	0.0495062	0.727304	0.46704	isBug.cat(0.01,0.05]	1583	nr. atsA	1.03666	0.330646	82.1915	69	99	808699	808745	47
Between atsA and Rv0712	0.209653	0.0523136	4.00762	6.1334e-05	isBug.cat(0.05,0.2]	1583	nr. atsA	1.23325	4.2123	82.1915	69	99	808699	808745	47
Between atsA and Rv0712	0.161297	0.0512475	3.14742	0.00164721	isBug.cat(0.2,1]	1583	nr. atsA	1.17503	2.78325	82.1915	69	99	808699	808745	47
Between atsB and Rv3300c	-7.8654	0.0669649	-117.456	0	(Intercept)	1583	nr. atsB	0.000383795	307	67.7895	59	75	3685964	3685982	19
Between atsB and Rv3300c	0.0225793	0.0906402	0.249109	0.803276	isBug.cat(0.01,0.05]	1583	nr. atsB	1.02284	0.095135	67.7895	59	75	3685964	3685982	19
Between atsB and Rv3300c	0.35144	0.0920235	3.81902	0.000133983	isBug.cat(0.05,0.2]	1583	nr. atsB	1.42111	3.87295	67.7895	59	75	3685964	3685982	19
Between atsB and Rv3300c	0.0505337	0.0956932	0.52808	0.597444	isBug.cat(0.2,1]	1583	nr. atsB	1.05183	0.223703	67.7895	59	75	3685964	3685982	19
Between atsD and vapB8	-7.82938	0.051031	-153.424	0	(Intercept)	1583	nr. atsD	0.000397872	307	84	75	91	758501	758531	31
Between atsD and vapB8	-0.012165	0.0695795	-0.174836	0.861209	isBug.cat(0.01,0.05]	1583	nr. atsD	0.987909	0.0648915	84	75	91	758501	758531	31
Between atsD and vapB8	-0.014408	0.0769833	-0.187157	0.851537	isBug.cat(0.05,0.2]	1583	nr. atsD	0.985695	0.0697964	84	75	91	758501	758531	31
Between atsD and vapB8	-0.151866	0.0770552	-1.97088	0.0487381	isBug.cat(0.2,1]	1583	nr. atsD	0.859103	1.31213	84	75	91	758501	758531	31
Between B11 and Rv3661	-7.89802	0.0201168	-392.608	0	(Intercept)	1583	nr. B11	0.000371478	307	104.976	92	115	4099479	4099646	168
Between B11 and Rv3661	-0.0456719	0.0276616	-1.65109	0.0987195	isBug.cat(0.01,0.05]	1583	nr. B11	0.955355	1.0056	104.976	92	115	4099479	4099646	168
Between B11 and Rv3661	0.149333	0.0290523	5.14013	2.74551e-07	isBug.cat(0.05,0.2]	1583	nr. B11	1.16106	6.56138	104.976	92	115	4099479	4099646	168
Between B11 and Rv3661	0.0739652	0.0286049	2.58575	0.00971668	isBug.cat(0.2,1]	1583	nr. B11	1.07677	2.01248	104.976	92	115	4099479	4099646	168
Between B55 and Rv0610c	-7.68135	0.0132825	-578.308	0	(Intercept)	1583	nr. B55	0.000461353	307	63.7679	49	85	704248	704751	504
Between B55 and Rv0610c	0.0426908	0.0178637	2.38981	0.0168572	isBug.cat(0.01,0.05]	1583	nr. B55	1.04362	1.77321	63.7679	49	85	704248	704751	504
Between B55 and Rv0610c	0.140582	0.0191467	7.34234	2.09897e-13	isBug.cat(0.05,0.2]	1583	nr. B55	1.15094	12.678	63.7679	49	85	704248	704751	504
Between B55 and Rv0610c	0.117415	0.0186914	6.28175	3.34776e-10	isBug.cat(0.2,1]	1583	nr. B55	1.12459	9.47525	63.7679	49	85	704248	704751	504
Between bacA and ilvG	-7.6922	0.0301238	-255.353	0	(Intercept)	1583	nr. bacA	0.000456372	307	95.2	85	105	2064729	2064798	70
Between bacA and ilvG	0.111357	0.0399518	2.7873	0.005315	isBug.cat(0.01,0.05]	1583	nr. bacA	1.11779	2.2745	95.2	85	105	2064729	2064798	70
Between bacA and ilvG	0.0670502	0.0442602	1.51491	0.129795	isBug.cat(0.05,0.2]	1583	nr. bacA	1.06935	0.88674	95.2	85	105	2064729	2064798	70
Between bacA and ilvG	0.15563	0.0419345	3.71125	0.000206235	isBug.cat(0.2,1]	1583	nr. bacA	1.16839	3.68564	95.2	85	105	2064729	2064798	70
Between bcp and Rv2522c	-7.48858	0.0412744	-181.434	0	(Intercept)	1583	nr. bcp	0.000559438	307	77.0323	71	81	2838128	2838158	31
Between bcp and Rv2522c	-0.0819521	0.0572139	-1.43238	0.152035	isBug.cat(0.01,0.05]	1583	nr. bcp	0.921316	0.818057	77.0323	71	81	2838128	2838158	31
Between bcp and Rv2522c	0.103317	0.0602524	1.71473	0.0863952	isBug.cat(0.05,0.2]	1583	nr. bcp	1.10884	1.06351	77.0323	71	81	2838128	2838158	31
Between bcp and Rv2522c	-0.148523	0.0621562	-2.3895	0.0168712	isBug.cat(0.2,1]	1583	nr. bcp	0.861981	1.77285	77.0323	71	81	2838128	2838158	31
Between bcpB and trpE	-7.57338	0.0239312	-316.465	0	(Intercept)	1583	nr. bcpB	0.000513954	307	67.45	57	80	1807763	1807902	140
Between bcpB and trpE	-0.0123168	0.0326723	-0.37698	0.706189	isBug.cat(0.01,0.05]	1583	nr. bcpB	0.987759	0.151079	67.45	57	80	1807763	1807902	140
Between bcpB and trpE	0.0309217	0.0356372	0.86768	0.38557	isBug.cat(0.05,0.2]	1583	nr. bcpB	1.0314	0.413897	67.45	57	80	1807763	1807902	140
Between bcpB and trpE	0.0914047	0.0338393	2.70115	0.00691012	isBug.cat(0.2,1]	1583	nr. bcpB	1.09571	2.16051	67.45	57	80	1807763	1807902	140
Between betP and Rv0918	-7.62663	0.0142551	-535.011	0	(Intercept)	1583	nr. betP	0.000487301	307	80.4415	70	104	1023869	1024210	342
Between betP and Rv0918	0.00492955	0.0193854	0.254292	0.79927	isBug.cat(0.01,0.05]	1583	nr. betP	1.00494	0.0973064	80.4415	70	104	1023869	1024210	342
Between betP and Rv0918	0.122839	0.0206948	5.93574	2.92527e-09	isBug.cat(0.05,0.2]	1583	nr. betP	1.1307	8.53383	80.4415	70	104	1023869	1024210	342
Between betP and Rv0918	0.0877889	0.0202134	4.3431	1.40485e-05	isBug.cat(0.2,1]	1583	nr. betP	1.09176	4.85237	80.4415	70	104	1023869	1024210	342
Between bfrA and Rv1877	-7.75323	0.0310087	-250.034	0	(Intercept)	1578	nr. bfrA	0.000429353	307	79.5	68	89	2125820	2125903	84
Between bfrA and Rv1877	0.0675504	0.0414622	1.6292	0.10327	isBug.cat(0.01,0.05]	1578	nr. bfrA	1.06988	0.986027	79.5	68	89	2125820	2125903	84
Between bfrA and Rv1877	0.256696	0.0434647	5.90584	3.50857e-09	isBug.cat(0.05,0.2]	1578	nr. bfrA	1.29265	8.45487	79.5	68	89	2125820	2125903	84
Between bfrA and Rv1877	0.132535	0.043666	3.0352	0.00240375	isBug.cat(0.2,1]	1578	nr. bfrA	1.14172	2.61911	79.5	68	89	2125820	2125903	84
Between bfrB and glpQ1	-7.16817	0.0623782	-114.915	0	(Intercept)	1583	nr. bfrB	0.00077073	307	62.4286	59	65	4314724	4314737	14
Between bfrB and glpQ1	0.0404733	0.0842388	0.480459	0.630901	isBug.cat(0.01,0.05]	1583	nr. bfrB	1.0413	0.200039	62.4286	59	65	4314724	4314737	14
Between bfrB and glpQ1	0.024577	0.0928997	0.264554	0.791353	isBug.cat(0.05,0.2]	1583	nr. bfrB	1.02488	0.10163	62.4286	59	65	4314724	4314737	14
Between bfrB and glpQ1	0.0561121	0.0885642	0.633576	0.526358	isBug.cat(0.2,1]	1583	nr. bfrB	1.05772	0.278719	62.4286	59	65	4314724	4314737	14
Between bglS and mymT	-7.26909	0.0362971	-200.267	0	(Intercept)	1578	nr. bglS	0.000696743	307	79.3556	69	88	218345	218389	45
Between bglS and mymT	-0.0754627	0.050164	-1.50432	0.132499	isBug.cat(0.01,0.05]	1578	nr. bglS	0.927314	0.877789	79.3556	69	88	218345	218389	45
Between bglS and mymT	-0.0916247	0.0557339	-1.64397	0.100183	isBug.cat(0.05,0.2]	1578	nr. bglS	0.912448	0.999204	79.3556	69	88	218345	218389	45
Between bglS and mymT	0.096752	0.0508732	1.90183	0.0571939	isBug.cat(0.2,1]	1578	nr. bglS	1.10159	1.24265	79.3556	69	88	218345	218389	45
Between bioA and bioF1	-7.9454	0.130189	-61.0298	0	(Intercept)	1583	nr. bioA	0.000354288	307	59.8333	57	62	1776701	1776706	6
Between bioA and bioF1	0.172411	0.169864	1.01499	0.310109	isBug.cat(0.01,0.05]	1583	nr. bioA	1.18817	0.508485	59.8333	57	62	1776701	1776706	6
Between bioA and bioF1	0.338931	0.177919	1.90498	0.0567825	isBug.cat(0.05,0.2]	1583	nr. bioA	1.40345	1.24579	59.8333	57	62	1776701	1776706	6
Between bioA and bioF1	0.391471	0.169452	2.31023	0.0208756	isBug.cat(0.2,1]	1583	nr. bioA	1.47916	1.68036	59.8333	57	62	1776701	1776706	6
Between bioB and Rv1590	-8.10104	0.242535	-33.4015	1.30531e-244	(Intercept)	1583	nr. bioB	0.000303225	243.884	84	83	85	1791333	1791334	2
Between bioB and Rv1590	-0.153854	0.338199	-0.454922	0.649166	isBug.cat(0.01,0.05]	1583	nr. bioB	0.857397	0.187644	84	83	85	1791333	1791334	2
Between bioB and Rv1590	-0.233632	0.386952	-0.603775	0.545993	isBug.cat(0.05,0.2]	1583	nr. bioB	0.791653	0.262813	84	83	85	1791333	1791334	2
Between bioB and Rv1590	0.393778	0.319846	1.23115	0.218268	isBug.cat(0.2,1]	1583	nr. bioB	1.48257	0.661011	84	83	85	1791333	1791334	2
Between bioD and Rv1571	-7.53739	0.185695	-40.5901	0	(Intercept)	1583	nr. bioD	0.000532785	307	49.6667	48	52	1778538	1778540	3
Between bioD and Rv1571	0.462742	0.228093	2.02874	0.0424849	isBug.cat(0.01,0.05]	1583	nr. bioD	1.58842	1.37177	49.6667	48	52	1778538	1778540	3
Between bioD and Rv1571	-0.188047	0.290659	-0.646968	0.517653	isBug.cat(0.05,0.2]	1583	nr. bioD	0.828576	0.285962	49.6667	48	52	1778538	1778540	3
Between bioD and Rv1571	0.172995	0.252774	0.684389	0.49373	isBug.cat(0.2,1]	1583	nr. bioD	1.18886	0.306511	49.6667	48	52	1778538	1778540	3
Between bioF1 and bioD	-6.376	0.0883883	-72.1362	0	(Intercept)	1583	nr. bioF1	0.00170192	307	21.5	20	23	1777858	1777863	6
Between bioF1 and bioD	-0.112778	0.122085	-0.923766	0.355608	isBug.cat(0.01,0.05]	1583	nr. bioF1	0.893349	0.449028	21.5	20	23	1777858	1777863	6
Between bioF1 and bioD	-0.00670526	0.13099	-0.0511893	0.959175	isBug.cat(0.05,0.2]	1583	nr. bioF1	0.993317	0.0181023	21.5	20	23	1777858	1777863	6
Between bioF1 and bioD	0.243016	0.117629	2.06595	0.0388329	isBug.cat(0.2,1]	1583	nr. bioF1	1.27509	1.4108	21.5	20	23	1777858	1777863	6
Between bioF2 and acpA	-8.19823	0.13363	-61.35	0	(Intercept)	1580	nr. bioF2	0.000275141	307	81	77	84	36606	36611	6
Between bioF2 and acpA	0.248226	0.17211	1.44226	0.14923	isBug.cat(0.01,0.05]	1580	nr. bioF2	1.28175	0.826143	81	77	84	36606	36611	6
Between bioF2 and acpA	0.439398	0.179861	2.44299	0.014566	isBug.cat(0.05,0.2]	1580	nr. bioF2	1.55177	1.83666	81	77	84	36606	36611	6
Between bioF2 and acpA	0.0801901	0.188982	0.424327	0.671328	isBug.cat(0.2,1]	1580	nr. bioF2	1.08349	0.173065	81	77	84	36606	36611	6
Between birA and accD5	-7.53296	0.0341375	-220.665	0	(Intercept)	1583	nr. birA	0.000535153	307	88.4694	82	94	3662013	3662061	49
Between birA and accD5	-0.0598702	0.0470128	-1.27349	0.202845	isBug.cat(0.01,0.05]	1583	nr. birA	0.941887	0.692835	88.4694	82	94	3662013	3662061	49
Between birA and accD5	0.00874932	0.0510916	0.171248	0.864029	isBug.cat(0.05,0.2]	1583	nr. birA	1.00879	0.0634717	88.4694	82	94	3662013	3662061	49
Between birA and accD5	0.0589932	0.048683	1.21178	0.225596	isBug.cat(0.2,1]	1583	nr. birA	1.06077	0.646669	88.4694	82	94	3662013	3662061	49
Between bisC and Rv1443c	-6.23551	0.0151635	-411.218	0	(Intercept)	1583	nr. bisC	0.00195863	307	53.8522	41	65	1622092	1622206	115
Between bisC and Rv1443c	0.0226813	0.0204826	1.10734	0.268145	isBug.cat(0.01,0.05]	1583	nr. bisC	1.02294	0.57163	53.8522	41	65	1622092	1622206	115
Between bisC and Rv1443c	-0.0416097	0.0229625	-1.81207	0.069975	isBug.cat(0.05,0.2]	1583	nr. bisC	0.959244	1.15506	53.8522	41	65	1622092	1622206	115
Between bisC and Rv1443c	0.0147379	0.0218409	0.674786	0.499812	isBug.cat(0.2,1]	1583	nr. bisC	1.01485	0.301193	53.8522	41	65	1622092	1622206	115
Between bkdA and citE	-7.63939	0.0174898	-436.79	0	(Intercept)	1583	nr. bkdA	0.000481122	307	81.1512	59	99	2812097	2812354	258
Between bkdA and citE	0.0669492	0.0233747	2.86418	0.00418094	isBug.cat(0.01,0.05]	1583	nr. bkdA	1.06924	2.37873	81.1512	59	99	2812097	2812354	258
Between bkdA and citE	0.124586	0.0253244	4.91961	8.67155e-07	isBug.cat(0.05,0.2]	1583	nr. bkdA	1.13268	6.0619	81.1512	59	99	2812097	2812354	258
Between bkdA and citE	0.161418	0.0243616	6.62591	3.45124e-11	isBug.cat(0.2,1]	1583	nr. bkdA	1.17518	10.462	81.1512	59	99	2812097	2812354	258
Between bkdB and bkdA	-7.7727	0.0877058	-88.6224	0	(Intercept)	1583	nr. bkdB	0.000421076	307	89.9	87	94	2810983	2810992	10
Between bkdB and bkdA	0.120365	0.115928	1.03827	0.299145	isBug.cat(0.01,0.05]	1583	nr. bkdB	1.12791	0.524118	89.9	87	94	2810983	2810992	10
Between bkdB and bkdA	0.372849	0.120204	3.1018	0.00192349	isBug.cat(0.05,0.2]	1583	nr. bkdB	1.45187	2.71591	89.9	87	94	2810983	2810992	10
Between bkdB and bkdA	0.161438	0.1218	1.32544	0.185025	isBug.cat(0.2,1]	1583	nr. bkdB	1.1752	0.73277	89.9	87	94	2810983	2810992	10
Between bkdC and bkdB	-7.46069	0.0920574	-81.0439	0	(Intercept)	1583	nr. bkdC	0.000575262	307	86.1667	84	90	2809935	2809940	6
Between bkdC and bkdB	0.265632	0.11858	2.24012	0.0250832	isBug.cat(0.01,0.05]	1583	nr. bkdC	1.30426	1.60062	86.1667	84	90	2809935	2809940	6
Between bkdC and bkdB	0.167847	0.132535	1.26644	0.205356	isBug.cat(0.05,0.2]	1583	nr. bkdC	1.18276	0.687493	86.1667	84	90	2809935	2809940	6
Between bkdC and bkdB	0.347719	0.123415	2.81748	0.00484025	isBug.cat(0.2,1]	1583	nr. bkdC	1.41583	2.31513	86.1667	84	90	2809935	2809940	6
Between blaC and sigC	-7.69695	0.0239451	-321.441	0	(Intercept)	1583	nr. blaC	0.000454211	307	73.4925	63	92	2326810	2326943	134
Between blaC and sigC	0.137892	0.0316452	4.35744	1.31592e-05	isBug.cat(0.01,0.05]	1583	nr. blaC	1.14785	4.88077	73.4925	63	92	2326810	2326943	134
Between blaC and sigC	0.189661	0.0342462	5.53815	3.05687e-08	isBug.cat(0.05,0.2]	1583	nr. blaC	1.20884	7.51472	73.4925	63	92	2326810	2326943	134
Between blaC and sigC	0.16422	0.0332531	4.93848	7.87325e-07	isBug.cat(0.2,1]	1583	nr. blaC	1.17847	6.10385	73.4925	63	92	2326810	2326943	134
Between blaI and Rv1847	-6.90107	0.0106764	-646.384	0	(Intercept)	1583	nr. blaI	0.00100671	307	84.9097	51	113	2096600	2096876	277
Between blaI and Rv1847	-0.0313616	0.0146396	-2.14225	0.0321735	isBug.cat(0.01,0.05]	1583	nr. blaI	0.969125	1.4925	84.9097	51	113	2096600	2096876	277
Between blaI and Rv1847	0.0255262	0.0159566	1.59973	0.109659	isBug.cat(0.05,0.2]	1583	nr. blaI	1.02585	0.959957	84.9097	51	113	2096600	2096876	277
Between blaI and Rv1847	0.0997245	0.0151634	6.57667	4.81098e-11	isBug.cat(0.2,1]	1583	nr. blaI	1.10487	10.3178	84.9097	51	113	2096600	2096876	277
Between blaR and blaI	-7.51034	0.078326	-95.8857	0	(Intercept)	1583	nr. blaR	0.000547393	307	52.9286	49	57	2096169	2096182	14
Between blaR and blaI	0.167234	0.102112	1.63775	0.101474	isBug.cat(0.01,0.05]	1583	nr. blaR	1.18203	0.993647	52.9286	49	57	2096169	2096182	14
Between blaR and blaI	0.235278	0.109942	2.14001	0.0323537	isBug.cat(0.05,0.2]	1583	nr. blaR	1.26526	1.49008	52.9286	49	57	2096169	2096182	14
Between blaR and blaI	0.319438	0.104388	3.0601	0.00221265	isBug.cat(0.2,1]	1583	nr. blaR	1.37635	2.65509	52.9286	49	57	2096169	2096182	14
Between bpoA and kgtP	-7.55218	0.015445	-488.971	0	(Intercept)	1583	nr. bpoA	0.000524965	307	12.135	0	123	3890734	3892370	1637
Between bpoA and kgtP	0.078937	0.0206116	3.82974	0.00012828	isBug.cat(0.01,0.05]	1583	nr. bpoA	1.08214	3.89184	12.135	0	123	3890734	3892370	1637
Between bpoA and kgtP	0.0744927	0.0227109	3.28004	0.00103793	isBug.cat(0.05,0.2]	1583	nr. bpoA	1.07734	2.98383	12.135	0	123	3890734	3892370	1637
Between bpoA and kgtP	0.0941093	0.0219217	4.29297	1.76298e-05	isBug.cat(0.2,1]	1583	nr. bpoA	1.09868	4.75375	12.135	0	123	3890734	3892370	1637
Between bpoB and ephC	-7.7571	0.0319765	-242.588	0	(Intercept)	1583	nr. bpoB	0.000427694	307	69.5811	59	78	1247053	1247126	74
Between bpoB and ephC	-0.094027	0.0445011	-2.11291	0.0346082	isBug.cat(0.01,0.05]	1583	nr. bpoB	0.910258	1.46082	69.5811	59	78	1247053	1247126	74
Between bpoB and ephC	0.0206219	0.0477531	0.431844	0.665855	isBug.cat(0.05,0.2]	1583	nr. bpoB	1.02084	0.17662	69.5811	59	78	1247053	1247126	74
Between bpoB and ephC	0.161778	0.0444703	3.63789	0.000274879	isBug.cat(0.2,1]	1583	nr. bpoB	1.1756	3.56086	69.5811	59	78	1247053	1247126	74
Between bpoC and menD	-7.87637	0.0469323	-167.824	0	(Intercept)	1583	nr. bpoC	0.00037961	307	68.6667	60	76	646256	646297	42
Between bpoC and menD	0.114519	0.0621593	1.84235	0.0654243	isBug.cat(0.01,0.05]	1583	nr. bpoC	1.12133	1.18426	68.6667	60	76	646256	646297	42
Between bpoC and menD	0.0828362	0.0686215	1.20715	0.227376	isBug.cat(0.05,0.2]	1583	nr. bpoC	1.08636	0.643256	68.6667	60	76	646256	646297	42
Between bpoC and menD	0.155453	0.0651418	2.38637	0.0170156	isBug.cat(0.2,1]	1583	nr. bpoC	1.16819	1.76915	68.6667	60	76	646256	646297	42
Between C8 and serV	-7.7414	0.0323571	-239.249	0	(Intercept)	1583	nr. C8	0.000434461	307	100.873	88	112	4168282	4168344	63
Between C8 and serV	-0.0131271	0.0440069	-0.298296	0.765478	isBug.cat(0.01,0.05]	1583	nr. C8	0.986959	0.116068	100.873	88	112	4168282	4168344	63
Between C8 and serV	0.0481042	0.0479096	1.00406	0.315349	isBug.cat(0.05,0.2]	1583	nr. C8	1.04928	0.501209	100.873	88	112	4168282	4168344	63
Between C8 and serV	-0.0301994	0.0470359	-0.64205	0.520841	isBug.cat(0.2,1]	1583	nr. C8	0.970252	0.283295	100.873	88	112	4168282	4168344	63
Between cadI and Rv2642	-7.89273	0.0307003	-257.09	0	(Intercept)	1566	nr. cadI	0.00037345	307	59.1926	46	72	2966398	2966532	135
Between cadI and Rv2642	0.080481	0.0411355	1.95648	0.0504081	isBug.cat(0.01,0.05]	1566	nr. cadI	1.08381	1.2975	59.1926	46	72	2966398	2966532	135
Between cadI and Rv2642	0.156232	0.0443401	3.52349	0.000425899	isBug.cat(0.05,0.2]	1566	nr. cadI	1.1691	3.37069	59.1926	46	72	2966398	2966532	135
Between cadI and Rv2642	0.148095	0.0430015	3.44395	0.000573288	isBug.cat(0.2,1]	1566	nr. cadI	1.15962	3.24163	59.1926	46	72	2966398	2966532	135
Between caeA and Rv2224d	-7.48316	0.020008	-374.008	0	(Intercept)	1583	nr. caeA	0.00056248	307	69.3134	44	99	2497024	2497224	201
Between caeA and Rv2224d	0.0491546	0.0269004	1.82728	0.0676572	isBug.cat(0.01,0.05]	1583	nr. caeA	1.05038	1.16969	69.3134	44	99	2497024	2497224	201
Between caeA and Rv2224d	0.153231	0.0288786	5.30604	1.12032e-07	isBug.cat(0.05,0.2]	1583	nr. caeA	1.16559	6.95066	69.3134	44	99	2497024	2497224	201
Between caeA and Rv2224d	0.147465	0.0280699	5.2535	1.49233e-07	isBug.cat(0.2,1]	1583	nr. caeA	1.15889	6.82614	69.3134	44	99	2497024	2497224	201
Between canA and cysD	-7.51151	0.0243468	-308.521	0	(Intercept)	1583	nr. canA	0.000546754	307	100.634	85	110	1437816	1437908	93
Between canA and cysD	0.0033207	0.0332307	0.0999287	0.920401	isBug.cat(0.01,0.05]	1583	nr. canA	1.00333	0.036023	100.634	85	110	1437816	1437908	93
Between canA and cysD	0.086633	0.0357057	2.42631	0.0152533	isBug.cat(0.05,0.2]	1583	nr. canA	1.0905	1.81664	100.634	85	110	1437816	1437908	93
Between canA and cysD	0.126617	0.0343356	3.68763	0.000226351	isBug.cat(0.2,1]	1583	nr. canA	1.13498	3.64522	100.634	85	110	1437816	1437908	93
Between canB and mutY	-7.24856	0.101535	-71.39	0	(Intercept)	1583	nr. canB	0.000711201	307	97	94	98	4030492	4030495	4
Between canB and mutY	-0.371986	0.152085	-2.44592	0.0144485	isBug.cat(0.01,0.05]	1583	nr. canB	0.689364	1.84018	97	94	98	4030492	4030495	4
Between canB and mutY	-0.0168927	0.15319	-0.110273	0.912193	isBug.cat(0.05,0.2]	1583	nr. canB	0.983249	0.0399134	97	94	98	4030492	4030495	4
Between canB and mutY	-0.468975	0.166893	-2.81004	0.00495347	isBug.cat(0.2,1]	1583	nr. canB	0.625643	2.30509	97	94	98	4030492	4030495	4
Between carA and carB	-7.65696	0.164399	-46.5756	0	(Intercept)	1583	nr. carA	0.000472741	307	89.3333	86	94	1557100	1557102	3
Between carA and carB	-0.355867	0.243485	-1.46156	0.143862	isBug.cat(0.01,0.05]	1583	nr. carA	0.700566	0.842053	89.3333	86	94	1557100	1557102	3
Between carA and carB	0.324818	0.226753	1.43247	0.152009	isBug.cat(0.05,0.2]	1583	nr. carA	1.38378	0.81813	89.3333	86	94	1557100	1557102	3
Between carA and carB	0.422883	0.215076	1.96621	0.0492748	isBug.cat(0.2,1]	1583	nr. carA	1.52636	1.30738	89.3333	86	94	1557100	1557102	3
Between carB and pyrF	-7.6941	0.117041	-65.7384	0	(Intercept)	1583	nr. carB	0.000455507	307	70.3333	63	75	1560444	1560449	6
Between carB and pyrF	-0.180882	0.166095	-1.08903	0.27614	isBug.cat(0.01,0.05]	1583	nr. carB	0.834533	0.55887	70.3333	63	75	1560444	1560449	6
Between carB and pyrF	-0.0184855	0.176755	-0.104582	0.916707	isBug.cat(0.05,0.2]	1583	nr. carB	0.981684	0.0377693	70.3333	63	75	1560444	1560449	6
Between carB and pyrF	-0.13527	0.173471	-0.779786	0.435517	isBug.cat(0.2,1]	1583	nr. carB	0.87348	0.360995	70.3333	63	75	1560444	1560449	6
Between cbs and Rv1078	-7.21352	0.0200845	-359.159	0	(Intercept)	1583	nr. cbs	0.000736558	307	37.4229	7	54	1203112	1203312	201
Between cbs and Rv1078	0.0552905	0.0267982	2.06322	0.0390922	isBug.cat(0.01,0.05]	1583	nr. cbs	1.05685	1.40791	37.4229	7	54	1203112	1203312	201
Between cbs and Rv1078	0.108608	0.0290501	3.73863	0.000185029	isBug.cat(0.05,0.2]	1583	nr. cbs	1.11472	3.73276	37.4229	7	54	1203112	1203312	201
Between cbs and Rv1078	0.165287	0.0279062	5.92294	3.16245e-09	isBug.cat(0.2,1]	1583	nr. cbs	1.17973	8.49998	37.4229	7	54	1203112	1203312	201
Between ccdA and Rv0528	-7.83039	0.0572598	-136.752	0	(Intercept)	1583	nr. ccdA	0.00039747	307	77.9375	72	85	618273	618304	32
Between ccdA and Rv0528	0.057615	0.0766118	0.752039	0.452028	isBug.cat(0.01,0.05]	1583	nr. ccdA	1.05931	0.344835	77.9375	72	85	618273	618304	32
Between ccdA and Rv0528	0.177809	0.0818025	2.17363	0.0297327	isBug.cat(0.05,0.2]	1583	nr. ccdA	1.1946	1.52677	77.9375	72	85	618273	618304	32
Between ccdA and Rv0528	0.224236	0.0781252	2.87022	0.00410192	isBug.cat(0.2,1]	1583	nr. ccdA	1.25137	2.38701	77.9375	72	85	618273	618304	32
Between ccsA and Rv0530	-7.79864	0.0453125	-172.108	0	(Intercept)	1583	nr. ccsA	0.000410294	307	82.8293	76	88	620866	620906	41
Between ccsA and Rv0530	0.00950067	0.0611748	0.155304	0.876582	isBug.cat(0.01,0.05]	1583	nr. ccsA	1.00955	0.0572076	82.8293	76	88	620866	620906	41
Between ccsA and Rv0530	0.0927116	0.0658901	1.40706	0.159409	isBug.cat(0.05,0.2]	1583	nr. ccsA	1.09715	0.797488	82.8293	76	88	620866	620906	41
Between ccsA and Rv0530	0.0195681	0.0650145	0.30098	0.76343	isBug.cat(0.2,1]	1583	nr. ccsA	1.01976	0.117231	82.8293	76	88	620866	620906	41
Between cdd and sdhC	-7.82651	0.017857	-438.287	0	(Intercept)	1583	nr. cdd	0.000399017	307	84.5551	68	102	3703866	3704101	236
Between cdd and sdhC	0.0227059	0.0242556	0.93611	0.349217	isBug.cat(0.01,0.05]	1583	nr. cdd	1.02297	0.456905	84.5551	68	102	3703866	3704101	236
Between cdd and sdhC	0.176798	0.0256195	6.9009	5.16723e-12	isBug.cat(0.05,0.2]	1583	nr. cdd	1.19339	11.2867	84.5551	68	102	3703866	3704101	236
Between cdd and sdhC	0.0503315	0.0256418	1.96287	0.0496613	isBug.cat(0.2,1]	1583	nr. cdd	1.05162	1.30398	84.5551	68	102	3703866	3704101	236
Between cdh and lppO	-6.92089	0.0148905	-464.785	0	(Intercept)	1583	nr. cdh	0.000986953	307	87.6525	58	104	2562458	2562598	141
Between cdh and lppO	0.0667906	0.0199429	3.34909	0.000810771	isBug.cat(0.01,0.05]	1583	nr. cdh	1.06907	3.0911	87.6525	58	104	2562458	2562598	141
Between cdh and lppO	0.0600486	0.0219576	2.73475	0.00624274	isBug.cat(0.05,0.2]	1583	nr. cdh	1.06189	2.20462	87.6525	58	104	2562458	2562598	141
Between cdh and lppO	0.187176	0.0206452	9.06631	1.23114e-19	isBug.cat(0.2,1]	1583	nr. cdh	1.20584	18.9097	87.6525	58	104	2562458	2562598	141
Between cdsA and frr	-7.70733	0.0622573	-123.798	0	(Intercept)	1583	nr. cdsA	0.000449519	307	78.0455	72	83	3191622	3191643	22
Between cdsA and frr	-0.0193607	0.0849732	-0.227845	0.819767	isBug.cat(0.01,0.05]	1583	nr. cdsA	0.980825	0.0863097	78.0455	72	83	3191622	3191643	22
Between cdsA and frr	0.0584181	0.0919952	0.635012	0.525421	isBug.cat(0.05,0.2]	1583	nr. cdsA	1.06016	0.279493	78.0455	72	83	3191622	3191643	22
Between cdsA and frr	0.184552	0.0858631	2.14938	0.0316042	isBug.cat(0.2,1]	1583	nr. cdsA	1.20268	1.50025	78.0455	72	83	3191622	3191643	22
Between celA1 and Rv0063	-7.49286	0.0176969	-423.398	0	(Intercept)	1583	nr. celA1	0.000557049	307	64.8553	49	78	66695	66922	228
Between celA1 and Rv0063	0.000942381	0.0240549	0.0391762	0.96875	isBug.cat(0.01,0.05]	1583	nr. celA1	1.00094	0.0137883	64.8553	49	78	66695	66922	228
Between celA1 and Rv0063	0.0569205	0.0261055	2.18041	0.0292274	isBug.cat(0.05,0.2]	1583	nr. celA1	1.05857	1.53421	64.8553	49	78	66695	66922	228
Between celA1 and Rv0063	0.0911884	0.0248888	3.66383	0.000248468	isBug.cat(0.2,1]	1583	nr. celA1	1.09548	3.60473	64.8553	49	78	66695	66922	228
Between ceoB and ceoC	-7.7042	0.120386	-63.9959	0	(Intercept)	1583	nr. ceoB	0.000450927	307	65.3333	61	68	3010023	3010028	6
Between ceoB and ceoC	0.11846	0.159255	0.743834	0.456977	isBug.cat(0.01,0.05]	1583	nr. ceoB	1.12576	0.340106	65.3333	61	68	3010023	3010028	6
Between ceoB and ceoC	0.160646	0.172851	0.929391	0.352686	isBug.cat(0.05,0.2]	1583	nr. ceoB	1.17427	0.452611	65.3333	61	68	3010023	3010028	6
Between ceoB and ceoC	0.509889	0.154973	3.29019	0.00100121	isBug.cat(0.2,1]	1583	nr. ceoB	1.66511	2.99948	65.3333	61	68	3010023	3010028	6
Between ceoC and Rv2693c	-7.5311	0.098058	-76.8025	0	(Intercept)	1583	nr. ceoC	0.000536146	307	57	53	62	3010687	3010696	10
Between ceoC and Rv2693c	0.116002	0.129652	0.894723	0.370935	isBug.cat(0.01,0.05]	1583	nr. ceoC	1.123	0.430702	57	53	62	3010687	3010696	10
Between ceoC and Rv2693c	0.0404742	0.1444	0.280293	0.779253	isBug.cat(0.05,0.2]	1583	nr. ceoC	1.0413	0.108321	57	53	62	3010687	3010696	10
Between ceoC and Rv2693c	-0.181091	0.148193	-1.222	0.221707	isBug.cat(0.2,1]	1583	nr. ceoC	0.834359	0.65422	57	53	62	3010687	3010696	10
Between cfp2 and Rv2377c	-7.79426	0.0287837	-270.787	0	(Intercept)	1583	nr. cfp2	0.000412094	307	89.8182	78	99	2656116	2656214	99
Between cfp2 and Rv2377c	0.067889	0.038633	1.75728	0.0788705	isBug.cat(0.01,0.05]	1583	nr. cfp2	1.07025	1.10309	89.8182	78	99	2656116	2656214	99
Between cfp2 and Rv2377c	0.11195	0.0420308	2.66351	0.00773295	isBug.cat(0.05,0.2]	1583	nr. cfp2	1.11846	2.11165	89.8182	78	99	2656116	2656214	99
Between cfp2 and Rv2377c	0.138347	0.0404025	3.42422	0.00061656	isBug.cat(0.2,1]	1583	nr. cfp2	1.14837	3.21002	89.8182	78	99	2656116	2656214	99
Between cfp21 and RV1984a	-7.47806	0.0261981	-285.442	0	(Intercept)	1567	nr. cfp21	0.000565354	307	69.0439	61	77	2228562	2228675	114
Between cfp21 and RV1984a	0.063272	0.0349854	1.80853	0.0705246	isBug.cat(0.01,0.05]	1567	nr. cfp21	1.06532	1.15166	69.0439	61	77	2228562	2228675	114
Between cfp21 and RV1984a	0.1228	0.0378942	3.24061	0.00119275	isBug.cat(0.05,0.2]	1567	nr. cfp21	1.13066	2.92345	69.0439	61	77	2228562	2228675	114
Between cfp21 and RV1984a	0.0489739	0.0373707	1.31049	0.190031	isBug.cat(0.2,1]	1567	nr. cfp21	1.05019	0.721176	69.0439	61	77	2228562	2228675	114
Between cfp29 and Rv0799c	-7.7674	0.136083	-57.0785	0	(Intercept)	1583	nr. cfp29	0.000423314	307	53	49	56	892265	892270	6
Between cfp29 and Rv0799c	0.153951	0.179491	0.857705	0.391055	isBug.cat(0.01,0.05]	1583	nr. cfp29	1.16643	0.407762	53	49	56	892265	892270	6
Between cfp29 and Rv0799c	0.116773	0.198373	0.588652	0.556095	isBug.cat(0.05,0.2]	1583	nr. cfp29	1.12386	0.254851	53	49	56	892265	892270	6
Between cfp29 and Rv0799c	0.299114	0.186138	1.60694	0.108066	isBug.cat(0.2,1]	1583	nr. cfp29	1.34866	0.966309	53	49	56	892265	892270	6
Between cfp6 and Rv3005c	-7.24287	0.111111	-65.1858	0	(Intercept)	1583	nr. cfp6	0.000715257	307	44	42	46	3363687	3363692	6
Between cfp6 and Rv3005c	0.0233461	0.150166	0.155469	0.876452	isBug.cat(0.01,0.05]	1583	nr. cfp6	1.02362	0.0572719	44	42	46	3363687	3363692	6
Between cfp6 and Rv3005c	0.230984	0.156655	1.47448	0.140353	isBug.cat(0.05,0.2]	1583	nr. cfp6	1.25984	0.852777	44	42	46	3363687	3363692	6
Between cfp6 and Rv3005c	0.177049	0.154402	1.14668	0.251515	isBug.cat(0.2,1]	1583	nr. cfp6	1.19369	0.599436	44	42	46	3363687	3363692	6
Between chaA and bcpB	-7.63814	0.0476731	-160.219	0	(Intercept)	1583	nr. chaA	0.000481722	307	68.4412	62	74	1807264	1807297	34
Between chaA and bcpB	0.141021	0.0627867	2.24604	0.0247017	isBug.cat(0.01,0.05]	1583	nr. chaA	1.15145	1.60727	68.4412	62	74	1807264	1807297	34
Between chaA and bcpB	0.297497	0.0661999	4.49392	6.99246e-06	isBug.cat(0.05,0.2]	1583	nr. chaA	1.34648	5.15537	68.4412	62	74	1807264	1807297	34
Between chaA and bcpB	0.209121	0.0661664	3.16054	0.00157477	isBug.cat(0.2,1]	1583	nr. chaA	1.23259	2.80278	68.4412	62	74	1807264	1807297	34
Between che1 and ggtB	-7.7877	0.0461266	-168.833	0	(Intercept)	1583	nr. che1	0.000414806	307	79.0833	72	87	2687974	2688009	36
Between che1 and ggtB	-0.0971618	0.0638215	-1.5224	0.127909	isBug.cat(0.01,0.05]	1583	nr. che1	0.907409	0.893098	79.0833	72	87	2687974	2688009	36
Between che1 and ggtB	0.0964129	0.0671462	1.43587	0.151041	isBug.cat(0.05,0.2]	1583	nr. che1	1.10121	0.820906	79.0833	72	87	2687974	2688009	36
Between che1 and ggtB	-0.0237571	0.0666519	-0.356435	0.721515	isBug.cat(0.2,1]	1583	nr. che1	0.976523	0.141755	79.0833	72	87	2687974	2688009	36
Between choD and guaB3	-8.02702	0.0458349	-175.129	0	(Intercept)	1583	nr. choD	0.00032652	307	54	48	60	3828728	3828782	55
Between choD and guaB3	-0.065149	0.0632327	-1.03031	0.302866	isBug.cat(0.01,0.05]	1583	nr. choD	0.936928	0.518749	54	48	60	3828728	3828782	55
Between choD and guaB3	0.0117316	0.0682045	0.172005	0.863433	isBug.cat(0.05,0.2]	1583	nr. choD	1.0118	0.0637712	54	48	60	3828728	3828782	55
Between choD and guaB3	0.00459055	0.0657125	0.0698581	0.944307	isBug.cat(0.2,1]	1583	nr. choD	1.0046	0.024887	54	48	60	3828728	3828782	55
Between cinA and nanT	-7.79356	0.0389841	-199.917	0	(Intercept)	1583	nr. cinA	0.00041238	307	89.5686	77	106	2148955	2149005	51
Between cinA and nanT	-0.067467	0.0536684	-1.25711	0.208715	isBug.cat(0.01,0.05]	1583	nr. cinA	0.934759	0.680447	89.5686	77	106	2148955	2149005	51
Between cinA and nanT	0.0632368	0.057521	1.09937	0.271607	isBug.cat(0.05,0.2]	1583	nr. cinA	1.06528	0.566059	89.5686	77	106	2148955	2149005	51
Between cinA and nanT	-0.0965614	0.0580951	-1.66213	0.0964877	isBug.cat(0.2,1]	1583	nr. cinA	0.907954	1.01553	89.5686	77	106	2148955	2149005	51
Between citA and Rv0890c	-7.33041	0.0253837	-288.785	0	(Intercept)	1582	nr. citA	0.000655304	307	67.5233	55	79	989862	989947	86
Between citA and Rv0890c	-0.021061	0.0347157	-0.606669	0.544071	isBug.cat(0.01,0.05]	1582	nr. citA	0.979159	0.264345	67.5233	55	79	989862	989947	86
Between citA and Rv0890c	0.0919745	0.0372239	2.47084	0.0134795	isBug.cat(0.05,0.2]	1582	nr. citA	1.09634	1.87033	67.5233	55	79	989862	989947	86
Between citA and Rv0890c	0.105501	0.0357666	2.94969	0.0031809	isBug.cat(0.2,1]	1582	nr. citA	1.11127	2.49745	67.5233	55	79	989862	989947	86
Between citE and Rv2499c	-7.69952	0.110431	-69.7222	0	(Intercept)	1583	nr. citE	0.000453046	307	75.8333	67	80	2813172	2813177	6
Between citE and Rv2499c	-0.00740417	0.150736	-0.04912	0.960824	isBug.cat(0.01,0.05]	1583	nr. citE	0.992623	0.0173563	75.8333	67	80	2813172	2813177	6
Between citE and Rv2499c	0.207369	0.157147	1.31959	0.186972	isBug.cat(0.05,0.2]	1583	nr. citE	1.23044	0.728224	75.8333	67	80	2813172	2813177	6
Between citE and Rv2499c	0.20075	0.152263	1.31844	0.187356	isBug.cat(0.2,1]	1583	nr. citE	1.22232	0.727333	75.8333	67	80	2813172	2813177	6
Between clgR and pgsA3	-7.59704	0.0324097	-234.406	0	(Intercept)	1583	nr. clgR	0.000501933	307	72.8286	60	81	3058532	3058601	70
Between clgR and pgsA3	0.0232817	0.0437736	0.531866	0.594819	isBug.cat(0.01,0.05]	1583	nr. clgR	1.02355	0.225615	72.8286	60	81	3058532	3058601	70
Between clgR and pgsA3	0.0418874	0.0483624	0.866115	0.386427	isBug.cat(0.05,0.2]	1583	nr. clgR	1.04278	0.412932	72.8286	60	81	3058532	3058601	70
Between clgR and pgsA3	0.0836684	0.0462182	1.81029	0.0702506	isBug.cat(0.2,1]	1583	nr. clgR	1.08727	1.15335	72.8286	60	81	3058532	3058601	70
Between clpB and Rv0385	-7.59477	0.0235372	-322.671	0	(Intercept)	1583	nr. clpB	0.000503075	307	78.4545	60	96	462003	462134	132
Between clpB and Rv0385	0.0101016	0.0318595	0.317068	0.751192	isBug.cat(0.01,0.05]	1583	nr. clpB	1.01015	0.124249	78.4545	60	96	462003	462134	132
Between clpB and Rv0385	0.114525	0.0342735	3.34152	0.000833214	isBug.cat(0.05,0.2]	1583	nr. clpB	1.12134	3.07924	78.4545	60	96	462003	462134	132
Between clpB and Rv0385	0.142328	0.0329016	4.32588	1.51922e-05	isBug.cat(0.2,1]	1583	nr. clpB	1.15296	4.81838	78.4545	60	96	462003	462134	132
Between clpC1 and lsr2	-7.7458	0.0163298	-474.334	0	(Intercept)	1583	nr. clpC1	0.000432557	307	78.8043	43	103	4040705	4040980	276
Between clpC1 and lsr2	0.0307983	0.0220907	1.39418	0.163264	isBug.cat(0.01,0.05]	1583	nr. clpC1	1.03128	0.787109	78.8043	43	103	4040705	4040980	276
Between clpC1 and lsr2	0.11155	0.0238413	4.67886	2.88477e-06	isBug.cat(0.05,0.2]	1583	nr. clpC1	1.11801	5.53989	78.8043	43	103	4040705	4040980	276
Between clpC1 and lsr2	0.0772051	0.0233332	3.30881	0.000936934	isBug.cat(0.2,1]	1583	nr. clpC1	1.08026	3.02829	78.8043	43	103	4040705	4040980	276
Between clpC2 and Rv2668	-7.6395	0.0402259	-189.915	0	(Intercept)	1583	nr. clpC2	0.00048107	307	37.6154	32	46	2984655	2984732	78
Between clpC2 and Rv2668	-0.0276338	0.0546797	-0.505376	0.613295	isBug.cat(0.01,0.05]	1583	nr. clpC2	0.972745	0.212331	37.6154	32	46	2984655	2984732	78
Between clpC2 and Rv2668	0.0500892	0.0589942	0.849052	0.395853	isBug.cat(0.05,0.2]	1583	nr. clpC2	1.05136	0.402467	37.6154	32	46	2984655	2984732	78
Between clpC2 and Rv2668	0.204025	0.0548187	3.72182	0.000197793	isBug.cat(0.2,1]	1583	nr. clpC2	1.22633	3.70379	37.6154	32	46	2984655	2984732	78
Between clpP1 and tig	-8.01426	0.0309187	-259.205	0	(Intercept)	1583	nr. clpP1	0.000330713	307	82.3534	71	91	2763775	2763890	116
Between clpP1 and tig	0.0666925	0.0413945	1.61114	0.107149	isBug.cat(0.01,0.05]	1583	nr. clpP1	1.06897	0.970013	82.3534	71	91	2763775	2763890	116
Between clpP1 and tig	0.206184	0.0438846	4.69834	2.62291e-06	isBug.cat(0.05,0.2]	1583	nr. clpP1	1.22898	5.58122	82.3534	71	91	2763775	2763890	116
Between clpP1 and tig	0.137399	0.043321	3.17166	0.00151573	isBug.cat(0.2,1]	1583	nr. clpP1	1.14729	2.81938	82.3534	71	91	2763775	2763890	116
Between clpP2 and clpP1	-7.99548	0.145865	-54.8143	0	(Intercept)	1583	nr. clpP2	0.000336983	307	57.5	57	58	2763171	2763176	6
Between clpP2 and clpP1	0.195456	0.190268	1.02727	0.304294	isBug.cat(0.01,0.05]	1583	nr. clpP2	1.21587	0.516707	57.5	57	58	2763171	2763176	6
Between clpP2 and clpP1	-0.246651	0.236134	-1.04454	0.296236	isBug.cat(0.05,0.2]	1583	nr. clpP2	0.781413	0.528362	57.5	57	58	2763171	2763176	6
Between clpP2 and clpP1	-0.0224076	0.213698	-0.104857	0.91649	isBug.cat(0.2,1]	1583	nr. clpP2	0.977842	0.0378724	57.5	57	58	2763171	2763176	6
Between clpX and mmuM	-7.67343	0.015853	-484.038	0	(Intercept)	1583	nr. clpX	0.000465022	307	73.3379	54	99	2759489	2759778	290
Between clpX and mmuM	0.019319	0.0215688	0.895692	0.370417	isBug.cat(0.01,0.05]	1583	nr. clpX	1.01951	0.431309	73.3379	54	99	2759489	2759778	290
Between clpX and mmuM	0.155824	0.0229138	6.80043	1.04308e-11	isBug.cat(0.05,0.2]	1583	nr. clpX	1.16862	10.9817	73.3379	54	99	2759489	2759778	290
Between clpX and mmuM	0.109772	0.0224892	4.8811	1.05494e-06	isBug.cat(0.2,1]	1583	nr. clpX	1.11602	5.97677	73.3379	54	99	2759489	2759778	290
Between cmaA1 and iunH	-7.67658	0.0580259	-132.296	0	(Intercept)	1583	nr. cmaA1	0.000463558	307	73.9565	71	78	3808438	3808460	23
Between cmaA1 and iunH	-0.0390457	0.0796441	-0.490252	0.623955	isBug.cat(0.01,0.05]	1583	nr. cmaA1	0.961707	0.204846	73.9565	71	78	3808438	3808460	23
Between cmaA1 and iunH	0.0522456	0.0859248	0.608039	0.543162	isBug.cat(0.05,0.2]	1583	nr. cmaA1	1.05363	0.265071	73.9565	71	78	3808438	3808460	23
Between cmaA1 and iunH	0.0550485	0.0827727	0.665057	0.506014	isBug.cat(0.2,1]	1583	nr. cmaA1	1.05659	0.295837	73.9565	71	78	3808438	3808460	23
Between cmaA2 and Rv0504c	-7.48192	0.0502519	-148.888	0	(Intercept)	1583	nr. cmaA2	0.000563176	307	95.7727	90	102	594780	594801	22
Between cmaA2 and Rv0504c	0.0576061	0.0674199	0.854437	0.392863	isBug.cat(0.01,0.05]	1583	nr. cmaA2	1.0593	0.405759	95.7727	90	102	594780	594801	22
Between cmaA2 and Rv0504c	0.00984997	0.0753646	0.130698	0.896014	isBug.cat(0.05,0.2]	1583	nr. cmaA2	1.0099	0.047685	95.7727	90	102	594780	594801	22
Between cmaA2 and Rv0504c	0.148428	0.0701665	2.11538	0.0343979	isBug.cat(0.2,1]	1583	nr. cmaA2	1.16001	1.46347	95.7727	90	102	594780	594801	22
Between cmk and engA	-7.80388	0.120386	-64.8239	0	(Intercept)	1583	nr. cmk	0.000408149	307	88.1667	86	92	1940287	1940292	6
Between cmk and engA	0.452197	0.148946	3.03597	0.00239761	isBug.cat(0.01,0.05]	1583	nr. cmk	1.57176	2.62022	88.1667	86	92	1940287	1940292	6
Between cmk and engA	-0.370535	0.202011	-1.83423	0.0666199	isBug.cat(0.05,0.2]	1583	nr. cmk	0.690365	1.1764	88.1667	86	92	1940287	1940292	6
Between cmk and engA	0.163781	0.166811	0.981835	0.326181	isBug.cat(0.2,1]	1583	nr. cmk	1.17796	0.486541	88.1667	86	92	1940287	1940292	6
Between cmr and Rv1676	-7.70996	0.0305424	-252.435	0	(Intercept)	1569	nr. cmr	0.000448342	307	94.1268	84	107	1900976	1901046	71
Between cmr and Rv1676	0.0534225	0.0411216	1.29914	0.193897	isBug.cat(0.01,0.05]	1569	nr. cmr	1.05488	0.712428	94.1268	84	107	1900976	1901046	71
Between cmr and Rv1676	0.0601901	0.0450214	1.33692	0.181248	isBug.cat(0.05,0.2]	1569	nr. cmr	1.06204	0.741726	94.1268	84	107	1900976	1901046	71
Between cmr and Rv1676	0.0940604	0.0433155	2.17152	0.029892	isBug.cat(0.2,1]	1569	nr. cmr	1.09863	1.52445	94.1268	84	107	1900976	1901046	71
Between cmtR and Rv1995	-7.51894	0.0179286	-419.383	0	(Intercept)	1546	nr. cmtR	0.000542708	307	94.8654	77	115	2237985	2238140	156
Between cmtR and Rv1995	0.0351518	0.0242712	1.4483	0.147535	isBug.cat(0.01,0.05]	1546	nr. cmtR	1.03578	0.831106	94.8654	77	115	2237985	2238140	156
Between cmtR and Rv1995	0.190164	0.025487	7.4612	8.57371e-14	isBug.cat(0.05,0.2]	1546	nr. cmtR	1.20945	13.0668	94.8654	77	115	2237985	2238140	156
Between cmtR and Rv1995	0.148477	0.0249782	5.94428	2.77667e-09	isBug.cat(0.2,1]	1546	nr. cmtR	1.16007	8.55648	94.8654	77	115	2237985	2238140	156
Between coaA and MTS0858	-7.58838	0.0188107	-403.407	0	(Intercept)	1583	nr. coaA	0.000506301	307	74.5572	57	94	1220187	1220387	201
Between coaA and MTS0858	0.00656436	0.025534	0.257083	0.797115	isBug.cat(0.01,0.05]	1583	nr. coaA	1.00659	0.098479	74.5572	57	94	1220187	1220387	201
Between coaA and MTS0858	0.155611	0.0271851	5.72411	1.03975e-08	isBug.cat(0.05,0.2]	1583	nr. coaA	1.16837	7.98307	74.5572	57	94	1220187	1220387	201
Between coaA and MTS0858	0.120104	0.0265442	4.52468	6.04874e-06	isBug.cat(0.2,1]	1583	nr. coaA	1.12761	5.21833	74.5572	57	94	1220187	1220387	201
Between coaE and Rv1632c	-7.00623	0.0188948	-370.803	0	(Intercept)	1583	nr. coaE	0.000906215	307	56.0133	41	70	1836237	1836386	150
Between coaE and Rv1632c	0.0247046	0.0254402	0.971087	0.331505	isBug.cat(0.01,0.05]	1583	nr. coaE	1.02501	0.47951	56.0133	41	70	1836237	1836386	150
Between coaE and Rv1632c	0.088002	0.0276108	3.18723	0.00143643	isBug.cat(0.05,0.2]	1583	nr. coaE	1.09199	2.84272	56.0133	41	70	1836237	1836386	150
Between coaE and Rv1632c	0.117014	0.0263084	4.44777	8.67665e-06	isBug.cat(0.2,1]	1583	nr. coaE	1.12413	5.06165	56.0133	41	70	1836237	1836386	150
Between cobB and cobO	-7.54395	0.164399	-45.8881	0	(Intercept)	1583	nr. cobB	0.000529305	307	58.6667	56	60	3157520	3157522	3
Between cobB and cobO	0.141846	0.215076	0.659518	0.509563	isBug.cat(0.01,0.05]	1583	nr. cobB	1.1524	0.292802	58.6667	56	60	3157520	3157522	3
Between cobB and cobO	0.362285	0.223056	1.62418	0.104336	isBug.cat(0.05,0.2]	1583	nr. cobB	1.43661	0.981564	58.6667	56	60	3157520	3157522	3
Between cobB and cobO	0.462432	0.211859	2.18274	0.0290548	isBug.cat(0.2,1]	1583	nr. cobB	1.58793	1.53678	58.6667	56	60	3157520	3157522	3
Between cobC and vapC16	-7.63489	0.0433148	-176.265	0	(Intercept)	1583	nr. cobC	0.000483292	307	73.0556	67	78	2505700	2505735	36
Between cobC and vapC16	0.192899	0.056361	3.42256	0.000620337	isBug.cat(0.01,0.05]	1583	nr. cobC	1.21276	3.20737	73.0556	67	78	2505700	2505735	36
Between cobC and vapC16	0.344776	0.0592692	5.81713	5.98659e-09	isBug.cat(0.05,0.2]	1583	nr. cobC	1.41167	8.22282	73.0556	67	78	2505700	2505735	36
Between cobC and vapC16	0.258235	0.058578	4.4084	1.04135e-05	isBug.cat(0.2,1]	1583	nr. cobC	1.29464	4.9824	73.0556	67	78	2505700	2505735	36
Between cobD and Rv2237	-7.78778	0.0318142	-244.789	0	(Intercept)	1583	nr. cobD	0.000414771	307	50.8142	35	63	2509376	2509488	113
Between cobD and Rv2237	-0.0410772	0.043619	-0.941727	0.346333	isBug.cat(0.01,0.05]	1583	nr. cobD	0.959755	0.460507	50.8142	35	63	2509376	2509488	113
Between cobD and Rv2237	0.0525896	0.0468421	1.1227	0.261564	isBug.cat(0.05,0.2]	1583	nr. cobD	1.054	0.582421	50.8142	35	63	2509376	2509488	113
Between cobD and Rv2237	0.0371005	0.0453912	0.81735	0.413729	isBug.cat(0.2,1]	1583	nr. cobD	1.0378	0.383285	50.8142	35	63	2509376	2509488	113
Between cobG and cobH	-4.86878	0.0364661	-133.515	0	(Intercept)	1583	nr. cobG	0.00768272	307	30.3333	24	38	2322543	2322551	9
Between cobG and cobH	-0.0107052	0.049468	-0.216406	0.828671	isBug.cat(0.01,0.05]	1583	nr. cobG	0.989352	0.0816177	30.3333	24	38	2322543	2322551	9
Between cobG and cobH	-0.136516	0.0563751	-2.42156	0.0154539	isBug.cat(0.05,0.2]	1583	nr. cobG	0.872392	1.81096	30.3333	24	38	2322543	2322551	9
Between cobG and cobH	0.00326462	0.0519761	0.06281	0.949918	isBug.cat(0.2,1]	1583	nr. cobG	1.00327	0.022314	30.3333	24	38	2322543	2322551	9
Between cobH and cobIJ	-7.55139	0.120386	-62.7267	0	(Intercept)	1583	nr. cobH	0.000525378	307	48.8333	42	55	2323174	2323179	6
Between cobH and cobIJ	0.305365	0.153303	1.99191	0.0463809	isBug.cat(0.01,0.05]	1583	nr. cobH	1.35712	1.33366	48.8333	42	55	2323174	2323179	6
Between cobH and cobIJ	0.19931	0.170875	1.1664	0.243451	isBug.cat(0.05,0.2]	1583	nr. cobH	1.22056	0.613588	48.8333	42	55	2323174	2323179	6
Between cobH and cobIJ	0.336981	0.158174	2.13045	0.0331346	isBug.cat(0.2,1]	1583	nr. cobH	1.40071	1.47972	48.8333	42	55	2323174	2323179	6
Between cobIJ and Rv2067c	-6.47084	0.0224112	-288.733	0	(Intercept)	1583	nr. cobIJ	0.00154793	307	57.9825	39	73	2324646	2324702	57
Between cobIJ and Rv2067c	0.0344421	0.0302093	1.14012	0.254238	isBug.cat(0.01,0.05]	1583	nr. cobIJ	1.03504	0.59476	57.9825	39	73	2324646	2324702	57
Between cobIJ and Rv2067c	0.0696777	0.032878	2.11928	0.0340668	isBug.cat(0.05,0.2]	1583	nr. cobIJ	1.07216	1.46767	57.9825	39	73	2324646	2324702	57
Between cobIJ and Rv2067c	0.166803	0.0310853	5.36597	8.05169e-08	isBug.cat(0.2,1]	1583	nr. cobIJ	1.18152	7.09411	57.9825	39	73	2324646	2324702	57
Between cobK and cobM	-7.55129	0.1	-75.5129	0	(Intercept)	1583	nr. cobK	0.000525434	307	82.6667	78	88	2328221	2328226	6
Between cobK and cobM	-0.0484265	0.137011	-0.35345	0.723751	isBug.cat(0.01,0.05]	1583	nr. cobK	0.952727	0.140411	82.6667	78	88	2328221	2328226	6
Between cobK and cobM	-0.0238175	0.150526	-0.158228	0.874277	isBug.cat(0.05,0.2]	1583	nr. cobK	0.976464	0.0583508	82.6667	78	88	2328221	2328226	6
Between cobK and cobM	0.127172	0.139089	0.914317	0.36055	isBug.cat(0.2,1]	1583	nr. cobK	1.13561	0.443034	82.6667	78	88	2328221	2328226	6
Between cobL and Rv2073c	-7.38078	0.0310831	-237.453	0	(Intercept)	1530	nr. cobL	0.000623115	307	70.791	60	79	2330147	2330213	67
Between cobL and Rv2073c	-0.0295615	0.042371	-0.697681	0.485377	isBug.cat(0.01,0.05]	1530	nr. cobL	0.970871	0.313921	70.791	60	79	2330147	2330213	67
Between cobL and Rv2073c	0.00842124	0.0463021	0.181876	0.85568	isBug.cat(0.05,0.2]	1530	nr. cobL	1.00846	0.0676887	70.791	60	79	2330147	2330213	67
Between cobL and Rv2073c	0.100705	0.0431346	2.33467	0.0195608	isBug.cat(0.2,1]	1530	nr. cobL	1.10595	1.70861	70.791	60	79	2330147	2330213	67
Between cobM and cobL	-8.34499	0.171499	-48.6592	0	(Intercept)	1583	nr. cobM	0.000237584	307	64	62	66	2328973	2328978	6
Between cobM and cobL	0.405674	0.214659	1.88986	0.0587772	isBug.cat(0.01,0.05]	1583	nr. cobM	1.50031	1.23079	64	62	66	2328973	2328978	6
Between cobM and cobL	0.706211	0.218159	3.23713	0.00120737	isBug.cat(0.05,0.2]	1583	nr. cobM	2.0263	2.91816	64	62	66	2328973	2328978	6
Between cobM and cobL	0.632238	0.214659	2.94532	0.00322625	isBug.cat(0.2,1]	1583	nr. cobM	1.88182	2.4913	64	62	66	2328973	2328978	6
Between cobN and mazE7	-7.79325	0.0332411	-234.446	0	(Intercept)	1583	nr. cobN	0.00041251	307	72.7143	62	84	2320754	2320830	77
Between cobN and mazE7	0.00394249	0.0451325	0.0873538	0.93039	isBug.cat(0.01,0.05]	1583	nr. cobN	1.00395	0.0313348	72.7143	62	84	2320754	2320830	77
Between cobN and mazE7	0.100153	0.0485927	2.06106	0.0392971	isBug.cat(0.05,0.2]	1583	nr. cobN	1.10534	1.40564	72.7143	62	84	2320754	2320830	77
Between cobN and mazE7	-0.0501873	0.0484799	-1.03522	0.300567	isBug.cat(0.2,1]	1583	nr. cobN	0.951051	0.522059	72.7143	62	84	2320754	2320830	77
Between cobO and Rv2850c	-7.49383	0.0521286	-143.757	0	(Intercept)	1583	nr. cobO	0.00055651	307	77.6	70	86	3158145	3158164	20
Between cobO and Rv2850c	-0.0506872	0.0716847	-0.707086	0.479513	isBug.cat(0.01,0.05]	1583	nr. cobO	0.950576	0.319199	77.6	70	86	3158145	3158164	20
Between cobO and Rv2850c	0.154527	0.074828	2.0651	0.0389136	isBug.cat(0.05,0.2]	1583	nr. cobO	1.16711	1.4099	77.6	70	86	3158145	3158164	20
Between cobO and Rv2850c	0.114886	0.0726739	1.58085	0.113913	isBug.cat(0.2,1]	1583	nr. cobO	1.12175	0.943426	77.6	70	86	3158145	3158164	20
Between cobQ1 and PPE2	-7.95477	0.0737209	-107.904	0	(Intercept)	1582	nr. cobQ1	0.000350983	307	86.8333	80	91	307859	307876	18
Between cobQ1 and PPE2	0.124433	0.097552	1.27556	0.202112	isBug.cat(0.01,0.05]	1582	nr. cobQ1	1.13251	0.694409	86.8333	80	91	307859	307876	18
Between cobQ1 and PPE2	0.183019	0.105132	1.74085	0.08171	isBug.cat(0.05,0.2]	1582	nr. cobQ1	1.20084	1.08772	86.8333	80	91	307859	307876	18
Between cobQ1 and PPE2	-0.00396027	0.106382	-0.037227	0.970304	isBug.cat(0.2,1]	1582	nr. cobQ1	0.996048	0.0130922	86.8333	80	91	307859	307876	18
Between cobQ2 and Rv3714c	-7.92245	0.113961	-69.5192	0	(Intercept)	1583	nr. cobQ2	0.000362513	307	53.875	51	58	4158923	4158930	8
Between cobQ2 and Rv3714c	0.160781	0.149736	1.07376	0.282931	isBug.cat(0.01,0.05]	1583	nr. cobQ2	1.17443	0.54832	53.875	51	58	4158923	4158930	8
Between cobQ2 and Rv3714c	0.169643	0.163357	1.03848	0.299047	isBug.cat(0.05,0.2]	1583	nr. cobQ2	1.18488	0.524261	53.875	51	58	4158923	4158930	8
Between cobQ2 and Rv3714c	0.166108	0.157327	1.05582	0.291053	isBug.cat(0.2,1]	1583	nr. cobQ2	1.1807	0.536029	53.875	51	58	4158923	4158930	8
Between cobS and Rv2209	-7.67404	0.0205275	-373.842	0	(Intercept)	1583	nr. cobS	0.000464736	307	93.8599	64	116	2473243	2473399	157
Between cobS and Rv2209	-0.00969487	0.0278832	-0.347696	0.728068	isBug.cat(0.01,0.05]	1583	nr. cobS	0.990352	0.137828	93.8599	64	116	2473243	2473399	157
Between cobS and Rv2209	0.0841782	0.0300425	2.80197	0.00507915	isBug.cat(0.05,0.2]	1583	nr. cobS	1.08782	2.29421	93.8599	64	116	2473243	2473399	157
Between cobS and Rv2209	0.0714947	0.0289755	2.46742	0.0136091	isBug.cat(0.2,1]	1583	nr. cobS	1.07411	1.86617	93.8599	64	116	2473243	2473399	157
Between cobT and cobS	-7.45754	0.112509	-66.2841	0	(Intercept)	1583	nr. cobT	0.000577072	307	64.8333	61	69	2472492	2472497	6
Between cobT and cobS	-0.14657	0.158126	-0.926917	0.35397	isBug.cat(0.01,0.05]	1583	nr. cobT	0.863665	0.451034	64.8333	61	69	2472492	2472497	6
Between cobT and cobS	0.0642895	0.165421	0.388642	0.697541	isBug.cat(0.05,0.2]	1583	nr. cobT	1.0664	0.15643	64.8333	61	69	2472492	2472497	6
Between cobT and cobS	-0.0805941	0.164146	-0.49099	0.623433	isBug.cat(0.2,1]	1583	nr. cobT	0.922568	0.20521	64.8333	61	69	2472492	2472497	6
Between cobU and cobQ1	-7.78267	0.0616626	-126.214	0	(Intercept)	1582	nr. cobU	0.000416896	307	79.75	75	88	306350	306373	24
Between cobU and cobQ1	-0.0130579	0.0839585	-0.155528	0.876405	isBug.cat(0.01,0.05]	1582	nr. cobU	0.987027	0.0572952	79.75	75	88	306350	306373	24
[truncated: 30,738 more rows]

## Sheet: SuppData_S2_Coefficient_Summary
Supplementary Data S2 Data description
Average of exp_Estimate	Column Labels
[truncated: 8,009 more rows]

## Sheet: SuppData_S3_Mapper_Notes
Note
[truncated: 11 more rows]

[truncated: 1 more sheets: SuppData_S3_Mapper_summary]
